# Supplementary material for: Evidence that ERF transcriptional regulators serve as possible key molecules for natural variation in defense against herbivores in tall goldenrod
Source: Sci Rep. 2020 Mar 24;10:5352. doi: 10.1038/s41598-020-62142-4 (PMC7093551; doi:10.1038/s41598-020-62142-4)
Supplement: Supplementary file 2 — Supplemental Table 1. [file 41598_2020_62142_MOESM2_ESM.xlsx]

## Sheet: Sheet2
Supplemental Table 1. Genes expressed differently between S1 and S2 leaves at 30 min after mechanical damage, and their annotations based on the Swissprot database.
Gene ID	Length (bp)	FPKM S1	FPKM S2	Folda	p-value	FDRb		E-valuec	Homology
CL1385.Contig3	1498	733.688	0	-	0	0		2e-63	Pisum sativum Albumin-2
Unigene12712	697	326.428	0	-	0	0		-	-
Unigene4246	282	138.936	0	-	2.21796e-253	2.12168e-251		-	-
Unigene10194	459	113.561	0	-	0	0		-	-
Unigene33108	322	97.894	0	-	5.3254e-204	4.21131e-202		-	-
Unigene32120	226	74.111	0	-	9.61026e-109	3.97199e-107		-	-
CL7261.Contig3	575	56.711	0	-	5.21822e-211	4.25533e-209		-	-
CL6061.Contig2	329	55.4143	0	-	2.66218e-118	1.20135e-116		-	-
CL2635.Contig1	336	50.8778	0	-	5.65786e-111	2.38123e-109		-	-
Unigene33707	367	46.0417	0	-	1.06411e-109	4.42667e-108		-	-
Unigene8028	572	44.3975	0	-	1.70087e-164	1.06404e-162		-	-
CL7114.Contig1	738	38.4948	0	-	6.26752e-184	4.40496e-182		-	-
Unigene33668	439	37.5901	0	-	3.76402e-107	1.52607e-105		-	-
Unigene30702	223	36.3354	0	-	5.42998e-53	1.11931e-51		-	-
Unigene33709	305	36.286	0	-	4.16682e-72	1.15727e-70		-	-
Unigene6477	299	35.6922	0	-	1.47391e-69	3.93574e-68		-	-
Unigene32526	239	34.1096	0	-	2.60744e-53	5.40585e-52		-	-
Unigene29927	340	31.5335	0	-	7.07764e-70	1.90229e-68		-	-
Unigene33710	377	31.3219	0	-	6.93518e-77	2.04257e-75		-	-
Unigene11216	416	30.8796	0	-	1.41517e-83	4.49501e-82		-	-
CL49.Contig5	225	30.3031	0	-	1.04223e-44	1.8591e-43		-	-
Unigene32819	219	30.231	0	-	1.96018e-43	3.40564e-42		-	-
Unigene33636	375	30.0396	0	-	2.2155e-73	6.25596e-72		-	-
Unigene33611	230	28.9999	0	-	9.41266e-44	1.64782e-42		-	-
Unigene33069	570	27.9108	0	-	2.50408e-103	9.74033e-102		-	-
Unigene33713	215	27.3464	0	-	1.17772e-38	1.83641e-37		-	-
Unigene30661	264	27.1366	0	-	6.13592e-47	1.13794e-45		-	-
Unigene32091	233	26.9302	0	-	3.3295e-41	5.50363e-40		-	-
Unigene32653	343	26.6483	0	-	1.10803e-59	2.55933e-58		-	-
CL211.Contig6	244	26.1211	0	-	7.67736e-42	1.2887e-40		-	-
Unigene33513	257	25.761	0	-	1.96018e-43	3.40667e-42		-	-
Unigene8802	402	25.6869	0	-	2.50354e-67	6.52452e-66		-	-
Unigene33433	215	25.508	0	-	4.1659e-36	6.08954e-35		-	-
Unigene15543	613	25.0663	0	-	7.99954e-100	2.99805e-98		-	-
Unigene33352	256	24.8966	0	-	7.67736e-42	1.28832e-40		-	-
Unigene33714	273	23.8892	0	-	8.50084e-43	1.45713e-41		-	-
Unigene32631	457	23.6766	0	-	1.63201e-70	4.41948e-69		-	-
Unigene30124	287	23.4125	0	-	4.5199e-44	7.96364e-43		-	-
CL4153.Contig2	569	22.8368	0	-	1.56697e-84	5.03558e-83		-	-
Unigene33720	243	22.5688	0	-	4.1659e-36	6.088e-35		-	-
Unigene33715	228	22.32	0	-	1.47358e-33	2.01998e-32		-	-
Unigene13024	207	22.1975	0	-	2.26052e-30	2.81969e-29		-	-
Unigene33019	288	21.7872	0	-	3.3295e-41	5.50205e-40		-	-
CL4854.Contig1	275	21.2002	0	-	2.4526e-38	3.78733e-37		-	-
Unigene32107	460	20.9444	0	-	7.22302e-63	1.75067e-61		-	-
Unigene33169	277	20.8688	0	-	5.10752e-38	7.81988e-37		-	-
Unigene31329	242	20.0079	0	-	5.77154e-32	7.55835e-31		-	-
Unigene33606	240	19.9688	0	-	1.20192e-31	1.56086e-30		3e-09	Arabidopsis thaliana Reticuline oxidase-like protein
CL630.Contig3	387	19.9161	0	-	1.92072e-50	3.79334e-49		-	-
Unigene33723	240	19.7629	0	-	2.50298e-31	3.21131e-30		-	-
Unigene31396	223	19.4971	0	-	8.85368e-29	1.04972e-27		-	-
Unigene11247	264	19.2763	0	-	1.47358e-33	2.01805e-32		2e-22	Arabidopsis thaliana Wall-associated receptor kinase-like 1
Unigene30758	205	19.0399	0	-	6.52188e-26	7.08387e-25		-	-
CL5507.Contig1	393	18.3549	0	-	2.94644e-47	5.50337e-46		-	-
CL2358.Contig1	418	18.3209	0	-	3.99988e-50	7.85373e-49		-	-
Unigene30616	381	18.2846	0	-	1.15402e-45	2.087e-44		-	-
Unigene33680	260	18.2427	0	-	2.50298e-31	3.21059e-30		-	-
Unigene33722	297	18.1326	0	-	1.80666e-35	2.59731e-34		-	-
Unigene33721	336	18.0866	0	-	6.26196e-40	1.00589e-38		-	-
Unigene31393	394	17.9321	0	-	2.661e-46	4.86434e-45		-	-
CL4032.Contig1	209	17.7299	0	-	1.22661e-24	1.27221e-23		-	-
CL630.Contig1	269	17.6323	0	-	2.50298e-31	3.21418e-30		-	-
Unigene10735	416	17.4588	0	-	1.41486e-47	2.65389e-46		-	-
Unigene33727	238	17.4379	0	-	1.66516e-27	1.89793e-26		-	-
Unigene33208	301	17.3992	0	-	1.63164e-34	2.29184e-33		-	-
Unigene22352	378	17.2533	0	-	8.50084e-43	1.4567e-41		-	-
Unigene8757	356	17.2093	0	-	3.00696e-40	4.86282e-39		-	-
CL6763.Contig2	646	17.2084	0	-	2.00088e-72	5.59225e-71		5e-18	Arabidopsis thaliana Wall-associated receptor kinase 2
CL8077.Contig2	455	17.0482	0	-	9.2232e-51	1.83098e-49		-	-
Unigene32540	230	16.9703	0	-	6.52188e-26	7.07986e-25		-	-
CL6353.Contig1	606	16.7952	0	-	2.26102e-66	5.80305e-65		-	-
CL6741.Contig2	264	16.6562	0	-	4.25148e-29	5.08682e-28		-	-
CL1712.Contig1	289	16.4121	0	-	2.50298e-31	3.20916e-30		-	-
Unigene31153	374	16.381	0	-	3.00696e-40	4.86419e-39		-	-
CL1850.Contig1	287	16.3543	0	-	5.21244e-31	6.63277e-30		-	-
Unigene31315	233	16.3277	0	-	2.82838e-25	2.99735e-24		-	-
Unigene17982	656	16.2683	0	-	1.47391e-69	3.93757e-68		-	-
CL7903.Contig2	473	16.0861	0	-	4.8042e-23	4.71248e-22		3e-09	Arabidopsis thaliana DNA-directed RNA polymerase II subunit RPB11
CL1329.Contig4	215	16.0861	0	-	8.32972e-50	1.62886e-48		-	-
CL4932.Contig5	350	15.9515	0	-	9.606e-37	1.42408e-35		1e-35	Artemisia annua Beta-caryophyllene synthase
Unigene33718	363	15.9247	0	-	5.10752e-38	7.82196e-37		-	-
CL2941.Contig3	283	15.8872	0	-	9.80334e-30	1.19687e-28		-	-
Unigene33035	264	15.7205	0	-	1.66516e-27	1.89718e-26		-	-
CL7004.Contig1	685	15.6517	0	-	7.07764e-70	1.9014e-68		-	-
Unigene30320	476	15.5695	0	-	1.56662e-48	2.99026e-47		-	-
Unigene31172	245	15.528	0	-	2.82838e-25	2.99901e-24		-	-
Unigene32098	315	15.3712	0	-	5.77154e-32	7.55663e-31		-	-
CL3259.Contig2	229	15.3184	0	-	2.30694e-23	2.28985e-22		-	-
Unigene33712	730	15.296	0	-	9.60814e-73	2.69454e-71		-	-
Unigene6332	272	15.2581	0	-	1.66516e-27	1.89906e-26		-	-
CL8194.Contig1	406	15.2116	0	-	1.44392e-40	2.3503e-39		-	-
CL4213.Contig1	337	15.1007	0	-	1.47358e-33	2.0195e-32		-	-
Unigene30637	227	15.0181	0	-	1.00047e-22	9.68971e-22		-	-
Unigene22520	889	15.0056	0	-	9.22524e-87	3.02895e-85		-	-
Unigene33733	293	14.8391	0	-	8.85368e-29	1.05037e-27		-	-
Unigene33731	287	14.6328	0	-	7.996e-28	9.18661e-27		-	-
Unigene33751	241	14.5557	0	-	2.30694e-23	2.29025e-22		-	-
Unigene33237	218	14.5049	0	-	3.9185e-21	3.53212e-20		-	-
CL2108.Contig3	224	14.3369	0	-	1.88164e-21	1.71738e-20		-	-
CL3527.Contig1	331	14.3296	0	-	2.50298e-31	3.21274e-30		-	-
Unigene32855	287	14.2885	0	-	3.46768e-27	3.91902e-26		-	-
Unigene33395	498	14.2864	0	-	1.2778e-46	2.35304e-45		-	-
Unigene32917	372	14.2112	0	-	7.83506e-35	1.1092e-33		-	-
CL7576.Contig1	230	14.1777	0	-	9.03554e-22	8.38248e-21		-	-
Unigene32965	321	14.1603	0	-	4.7075e-30	5.80396e-29		-	-
Unigene2046	583	14.1527	0	-	6.01242e-54	1.26199e-52		-	-
Unigene31338	461	14.147	0	-	8.50084e-43	1.45757e-41		-	-
Unigene15404	318	14.1386	0	-	9.80334e-30	1.19763e-28		-	-
CL4069.Contig2	393	13.9547	0	-	4.1659e-36	6.08645e-35		-	-
CL2635.Contig2	281	13.8903	0	-	6.52188e-26	7.07852e-25		-	-
Unigene31279	251	13.7789	0	-	4.8042e-23	4.71489e-22		-	-
Unigene30568	273	13.7544	0	-	5.8901e-25	6.18272e-24		-	-
Unigene4205	335	13.7161	0	-	2.26052e-30	2.81847e-29		-	-
CL354.Contig3	487	13.6961	0	-	9.41266e-44	1.64732e-42		-	-
CL1279.Contig1	564	13.6658	0	-	1.92072e-50	3.79465e-49		-	-
Unigene11146	577	13.4436	0	-	9.2232e-51	1.83161e-49		-	-
Unigene32534	454	13.3857	0	-	6.26196e-40	1.00532e-38		-	-
Unigene33726	467	13.3304	0	-	6.93364e-41	1.13892e-39		-	-
CL2579.Contig2	473	13.1614	0	-	6.93364e-41	1.13925e-39		-	-
Unigene2115	372	13.1487	0	-	2.77146e-32	3.66285e-31		-	-
Unigene33072	442	13.0784	0	-	5.10752e-38	7.8178e-37		2e-06	Daucus carota Extensin
Unigene33737	291	13.0734	0	-	2.82838e-25	2.99791e-24		1e-10	Arabidopsis thaliana Protein LURP-one-related 15
Unigene5250	871	12.9333	0	-	2.2155e-73	6.25903e-72		2e-14	Arabidopsis thaliana Endoribonuclease Dicer homolog 3
Unigene33735	276	12.8889	0	-	1.10778e-23	1.11167e-22		-	-
Unigene32096	503	12.8675	0	-	1.77029e-42	3.01647e-41		-	-
CL7535.Contig1	258	12.8306	0	-	4.33882e-22	4.07387e-21		-	-
CL1038.Contig4	355	12.8041	0	-	4.7075e-30	5.80272e-29		-	-
Unigene20298	263	12.7745	0	-	2.08348e-22	1.98675e-21		-	-
Unigene15433	263	12.7745	0	-	2.08348e-22	1.98906e-21		-	-
Unigene8836	381	12.7084	0	-	5.77154e-32	7.56352e-31		-	-
Unigene33761	210	12.7047	0	-	6.01108e-18	4.68778e-17		-	-
Unigene21883	853	12.6849	0	-	1.63201e-70	4.42157e-69		-	-
Unigene32521	355	12.665	0	-	9.80334e-30	1.19712e-28		-	-
Unigene11066	416	12.5894	0	-	1.63164e-34	2.2924e-33		-	-
Unigene33756	275	12.5764	0	-	4.8042e-23	4.71328e-22		-	-
Unigene30472	374	12.4179	0	-	1.08549e-30	1.36855e-29		-	-
CL2530.Contig2	339	12.3883	0	-	7.996e-28	9.18845e-27		-	-
Unigene33746	208	12.3518	0	-	2.82838e-25	2.99846e-24		-	-
Unigene15491	308	12.3518	0	-	2.60686e-17	1.97406e-16		-	-
Unigene33743	348	12.2099	0	-	3.83964e-28	4.45409e-27		-	-
Unigene30481	227	12.1886	0	-	1.38607e-18	1.11341e-17		-	-
Unigene27935	216	12.1231	0	-	1.2518e-17	9.62775e-17		-	-
Unigene31711	200	12.1048	0	-	2.35434e-16	1.69807e-15		-	-
Unigene30662	377	12.057	0	-	4.7075e-30	5.80646e-29		-	-
Unigene33809	209	12.0563	0	-	5.42878e-17	4.04754e-16		-	-
Unigene2056	456	12.0268	0	-	4.1659e-36	6.08336e-35		-	-
CL367.Contig1	567	12.0251	0	-	1.04223e-44	1.85795e-43		-	-
Unigene32698	383	11.9971	0	-	2.26052e-30	2.81908e-29		3e-18	Nicotiana tabacum Retrovirus-related Pol polyprotein from transposon TNT 1-94
Unigene33745	306	11.9482	0	-	2.5544e-24	2.6196e-23		-	-
Unigene33777	703	11.9477	0	-	6.65732e-55	1.42123e-53		-	-
CL7978.Contig1	387	11.8731	0	-	2.26052e-30	2.8203e-29		-	-
Unigene33517	504	11.8617	0	-	2.71568e-39	4.29984e-38		-	-
Unigene31390	384	11.8372	0	-	4.7075e-30	5.80148e-29		-	-
Unigene32105	263	11.8352	0	-	8.16026e-21	7.2645e-20		-	-
Unigene14769	368	11.8148	0	-	8.85368e-29	1.05015e-27		-	-
CL3280.Contig2	214	11.7746	0	-	5.42878e-17	4.05017e-16		1e-06	Arabidopsis thaliana Probable disease resistance protein At5g04720
Unigene31166	269	11.7549	0	-	3.9185e-21	3.53101e-20		-	-
CL6913.Contig1	223	11.7425	0	-	1.2518e-17	9.63033e-17		-	-
CL3336.Contig2	522	11.642	0	-	6.26196e-40	1.00504e-38		1e-15	Arabidopsis thaliana Cysteine-rich repeat secretory protein 3
CL6283.Contig1	506	11.6195	0	-	1.17772e-38	1.83591e-37		-	-
Unigene6395	349	11.6086	0	-	7.22142e-27	8.07874e-26		-	-
Unigene32089	235	11.5634	0	-	2.88648e-18	2.28451e-17		-	-
Unigene33729	611	11.5634	0	-	2.661e-46	4.86589e-45		-	-
Unigene10779	342	11.5573	0	-	3.13176e-26	3.43276e-25		-	-
Unigene33749	253	11.5219	0	-	1.53475e-19	1.28678e-18		-	-
Unigene8550	378	11.5022	0	-	8.85368e-29	1.05058e-27		-	-
CL1771.Contig3	508	11.4765	0	-	2.4526e-38	3.78835e-37		-	-
Unigene32115	280	11.4696	0	-	1.88164e-21	1.71847e-20		-	-
Unigene30646	315	11.4499	0	-	5.31952e-24	5.39373e-23		-	-
Unigene33770	225	11.4186	0	-	2.60686e-17	1.97432e-16		-	-
CL6007.Contig2	434	11.3842	0	-	1.33084e-32	1.77644e-31		-	-
Unigene33533	578	11.3688	0	-	4.08206e-43	7.04327e-42		-	-
Unigene32230	235	11.3532	0	-	6.01108e-18	4.68969e-17		-	-
CL7214.Contig3	344	11.3464	0	-	6.52188e-26	7.07452e-25		-	-
Unigene30585	231	11.3359	0	-	1.2518e-17	9.62647e-17		-	-
Unigene4275	458	11.327	0	-	3.39788e-34	4.73111e-33		-	-
Unigene32108	201	11.3071	0	-	2.12628e-15	1.45388e-14		-	-
Unigene31575	228	11.2683	0	-	2.60686e-17	1.97277e-16		-	-
Unigene32114	215	11.2603	0	-	2.35434e-16	1.69893e-15		-	-
Unigene30362	234	11.1905	0	-	1.2518e-17	9.62518e-17		-	-
Unigene32124	243	11.1827	0	-	2.88648e-18	2.28231e-17		-	-
Unigene6346	239	11.1632	0	-	6.01108e-18	4.68841e-17		-	-
Unigene33758	217	11.1565	0	-	2.00044e-36	2.94513e-35		-	-
Unigene33724	496	11.1565	0	-	2.35434e-16	1.70085e-15		-	-
Unigene33767	267	11.1028	0	-	7.36976e-20	6.27603e-19		-	-
Unigene31420	277	11.0587	0	-	1.69937e-20	1.4893e-19		-	-
Unigene33000	313	11.0496	0	-	4.8042e-23	4.7157e-22		-	-
CL1771.Contig2	282	11.0378	0	-	8.16026e-21	7.269e-20		-	-
Unigene32546	479	11.0367	0	-	7.83506e-35	1.10947e-33		-	-
CL427.Contig2	386	11.0078	0	-	3.83964e-28	4.45589e-27		-	-
CL8850.Contig1	449	11.0039	0	-	1.33084e-32	1.77602e-31		-	-
Unigene33750	337	10.9957	0	-	1.22661e-24	1.2729e-23		-	-
CL2774.Contig1	267	10.9177	0	-	1.53475e-19	1.28565e-18		-	-
Unigene31220	308	10.9081	0	-	2.08348e-22	1.98741e-21		7e-07	Arabidopsis thaliana Proline-rich receptor-like protein kinase PERK2
CL3617.Contig2	245	10.8898	0	-	6.01108e-18	4.68587e-17		-	-
CL268.Contig2	218	10.8787	0	-	4.9029e-16	3.47476e-15		-	-
Unigene31165	366	10.7994	0	-	3.13176e-26	3.43406e-25		-	-
Unigene33716	1103	10.7952	0	-	1.59916e-77	4.73658e-76		-	-
CL1630.Contig11	381	10.7633	0	-	3.46768e-27	3.92056e-26		1e-52	Arabidopsis thaliana Apyrase 2
CL8796.Contig1	508	10.6984	0	-	8.67546e-36	1.25569e-34		-	-
Unigene32215	255	10.6565	0	-	2.88648e-18	2.28356e-17		-	-
CL7830.Contig3	335	10.6189	0	-	1.10778e-23	1.11148e-22		-	-
Unigene21793	1254	10.5985	0	-	1.92115e-86	6.28978e-85		-	-
CL3150.Contig2	721	10.553	0	-	8.32972e-50	1.6283e-48		-	-
Unigene31242	225	10.5402	0	-	4.9029e-16	3.47562e-15		-	-
Unigene32094	638	10.532	0	-	4.5199e-44	7.96608e-43		-	-
Unigene32683	226	10.4936	0	-	4.9029e-16	3.47648e-15		-	-
Unigene30691	269	10.4692	0	-	6.65584e-19	5.42383e-18		-	-
CL4932.Contig6	346	10.4241	0	-	5.31952e-24	5.39563e-23		-	-
CL2696.Contig2	323	10.4015	0	-	2.08348e-22	1.98774e-21		-	-
Unigene6376	224	10.3667	0	-	1.02102e-15	7.10391e-15		-	-
Unigene19197	577	10.361	0	-	2.71568e-39	4.29747e-38		-	-
Unigene31980	435	10.3358	0	-	9.80334e-30	1.19737e-28		-	-
Unigene13269	321	10.3124	0	-	4.33882e-22	4.07454e-21		-	-
Unigene32119	532	10.3087	0	-	4.1659e-36	6.0849e-35		-	-
Unigene31178	446	10.3024	0	-	2.26052e-30	2.82092e-29		-	-
Unigene33020	303	10.2728	0	-	8.16026e-21	7.26563e-20		-	-
Unigene31965	266	10.2158	0	-	2.88648e-18	2.28262e-17		-	-
Unigene6553	385	10.1381	0	-	6.52188e-26	7.08254e-25		-	-
Unigene30753	205	10.1225	0	-	3.999e-14	2.53257e-13		-	-
Unigene33106	279	10.094	0	-	6.65584e-19	5.42536e-18		-	-
Unigene18010	216	10.0645	0	-	9.22116e-15	6.08091e-14		-	-
Unigene33755	226	10.0564	0	-	2.12628e-15	1.45319e-14		-	-
Unigene22425	231	10.0526	0	-	1.02102e-15	7.11165e-15		-	-
Unigene33773	305	10.0435	0	-	1.69937e-20	1.48953e-19		-	-
Unigene4312	507	10.0374	0	-	1.47358e-33	2.01853e-32		-	-
Unigene33763	366	9.9895	0	-	2.5544e-24	2.61914e-23		-	-
CL6142.Contig3	282	9.9866	0	-	6.65584e-19	5.42075e-18		-	-
CL584.Contig11	386	9.9839	0	-	1.35817e-25	1.45731e-24		-	-
Unigene33765	639	9.9742	0	-	7.67736e-42	1.28907e-40		-	-
Unigene33728	223	9.9701	0	-	4.42794e-15	2.97565e-14		-	-
CL3723.Contig2	233	9.9663	0	-	1.02102e-15	7.10563e-15		-	-
Unigene33536	357	9.9645	0	-	1.10778e-23	1.11206e-22		-	-
Unigene19666	888	9.9594	0	-	9.03754e-58	2.02722e-56		-	-
Unigene31188	427	9.9509	0	-	3.83964e-28	4.45319e-27		-	-
CL4701.Contig1	293	9.9489	0	-	1.53475e-19	1.28584e-18		-	-
CL4388.Contig1	328	9.9417	0	-	9.03554e-22	8.38113e-21		-	-
Unigene32571	204	9.9299	0	-	8.32788e-14	5.17318e-13		-	-
Unigene31898	234	9.9237	0	-	1.02102e-15	7.10993e-15		-	-
Unigene13334	513	9.8237	0	-	3.06872e-33	4.15996e-32		9e-26	Triticum aestivum Eukaryotic translation initiation factor NCBP
Unigene30721	398	9.807	0	-	6.52188e-26	7.07585e-25		-	-
Unigene32144	487	9.7394	0	-	2.50298e-31	3.21346e-30		-	-
Unigene30137	406	9.7354	0	-	3.13176e-26	3.43472e-25		-	-
Unigene14886	651	9.7145	0	-	1.5988e-41	2.66117e-40		-	-
Unigene33119	281	9.6705	0	-	2.88648e-18	2.28168e-17		-	-
Unigene33783	271	9.6627	0	-	1.2518e-17	9.63291e-17		-	-
Unigene33766	385	9.6248	0	-	1.22661e-24	1.27244e-23		-	-
Unigene2986	996	9.6235	0	-	1.50419e-62	3.63045e-61		3e-35	Arabidopsis thaliana E3 ubiquitin-protein ligase SINA-like 10
Unigene33739	252	9.607	0	-	2.35434e-16	1.70149e-15		-	-
Unigene32109	585	9.5436	0	-	9.606e-37	1.42371e-35		-	-
Unigene33060	259	9.5381	0	-	1.13054e-16	8.30512e-16		-	-
CL5095.Contig2	534	9.5299	0	-	1.47358e-33	2.01901e-32		-	-
Unigene33730	805	9.5132	0	-	3.99988e-50	7.85104e-49		-	-
Unigene31239	229	9.4931	0	-	9.22116e-15	6.07464e-14		-	-
Unigene33725	303	9.4575	0	-	3.1961e-19	2.64194e-18		-	-
Unigene33776	682	9.4178	0	-	3.68662e-42	6.23742e-41		4e-23	Arabidopsis thaliana Glutamate receptor 1.4
Unigene32833	200	9.3874	0	-	7.52116e-13	4.3615e-12		-	-
Unigene14704	553	9.3811	0	-	3.39788e-34	4.73226e-33		-	-
Unigene32374	216	9.3782	0	-	8.32788e-14	5.1637e-13		-	-
Unigene31704	327	9.3677	0	-	1.69937e-20	1.48885e-19		-	-
Unigene11016	298	9.2846	0	-	1.38607e-18	1.11372e-17		-	-
Unigene30054	298	9.2846	0	-	1.38607e-18	1.11325e-17		-	-
Unigene31253	441	9.1868	0	-	7.22142e-27	8.07717e-26		-	-
Unigene33883	355	9.1856	0	-	9.03554e-22	8.38519e-21		-	-
CL6273.Contig2	269	9.1835	0	-	1.13054e-16	8.28712e-16		-	-
Unigene32118	366	9.1795	0	-	2.08348e-22	1.98972e-21		-	-
Unigene33810	270	9.1495	0	-	1.13054e-16	8.30194e-16		-	-
Unigene32055	211	9.1322	0	-	3.61162e-13	2.14566e-12		-	-
CL3757.Contig2	531	9.1185	0	-	5.77154e-32	7.5618e-31		1e-19	Oryza sativa subsp. japonica Probable histone acetyltransferase HAC-like 1
Unigene6499	271	9.1157	0	-	1.13054e-16	8.28923e-16		-	-
CL5778.Contig2	309	9.114	0	-	7.52116e-13	4.36723e-12		-	-
CL221.Contig8	206	9.114	0	-	6.65584e-19	5.42613e-18		-	-
Unigene33848	228	9.1013	0	-	3.999e-14	2.52978e-13		-	-
Unigene32752	239	9.0959	0	-	9.22116e-15	6.083e-14		-	-
Unigene33500	310	9.0846	0	-	6.65584e-19	5.42229e-18		-	-
Unigene33843	234	9.0791	0	-	1.9203e-14	1.23753e-13		-	-
CL6741.Contig1	751	9.0788	0	-	1.04223e-44	1.85852e-43		-	-
Unigene33357	279	9.0314	0	-	5.42878e-17	4.04912e-16		-	-
Unigene33153	219	9.0242	0	-	1.73428e-13	1.05141e-12		-	-
Unigene33089	280	8.9992	0	-	5.42878e-17	4.04649e-16		-	-
Unigene33748	248	8.965	0	-	4.42794e-15	2.97148e-14		-	-
CL2890.Contig1	535	8.958	0	-	1.20192e-31	1.56051e-30		-	-
Unigene33808	298	8.953	0	-	6.01108e-18	4.68651e-17		-	-
Unigene33753	1015	8.9079	0	-	4.80526e-59	1.09888e-57		-	-
CL5371.Contig2	200	8.8933	0	-	3.26176e-12	1.79929e-11		-	-
CL1199.Contig1	373	8.8748	0	-	4.33882e-22	4.0752e-21		-	-
CL7098.Contig1	273	8.868	0	-	2.35434e-16	1.69722e-15		-	-
Unigene2268	374	8.851	0	-	4.33882e-22	4.07321e-21		-	-
CL5221.Contig2	694	8.8278	0	-	3.00696e-40	4.86555e-39		-	-
Unigene33600	353	8.8177	0	-	8.16026e-21	7.26675e-20		-	-
Unigene31247	325	8.8173	0	-	3.1961e-19	2.64156e-18		2e-08	Arabidopsis thaliana Uncharacterized mitochondrial protein AtMg00810
Unigene4121	309	8.7942	0	-	2.88648e-18	2.28105e-17		-	-
Unigene32762	208	8.7888	0	-	1.56627e-12	8.89877e-12		-	-
Unigene31912	253	8.7879	0	-	4.42794e-15	2.97183e-14		-	-
Unigene32132	339	8.7447	0	-	7.36976e-20	6.27696e-19		-	-
Unigene33845	277	8.7399	0	-	2.35434e-16	1.70127e-15		-	-
Unigene32782	266	8.7299	0	-	1.02102e-15	7.10477e-15		-	-
Unigene32927	504	8.7247	0	-	4.25148e-29	5.08788e-28		-	-
Unigene3916	206	8.6343	0	-	3.26176e-12	1.80102e-11		-	-
CL2716.Contig2	458	8.6301	0	-	3.13176e-26	3.43341e-25		-	-
CL5512.Contig1	224	8.6022	0	-	3.61162e-13	2.14389e-12		-	-
CL2716.Contig1	368	8.5926	0	-	3.9185e-21	3.53267e-20		-	-
Unigene27390	374	8.5868	0	-	1.88164e-21	1.7182e-20		-	-
Unigene33762	415	8.5719	0	-	1.10778e-23	1.11245e-22		-	-
Unigene33775	225	8.5639	0	-	3.61162e-13	2.14455e-12		-	-
Unigene6575	550	8.534	0	-	5.21244e-31	6.6313e-30		-	-
Unigene33833	238	8.5113	0	-	8.32788e-14	5.17598e-13		-	-
Unigene33795	239	8.4757	0	-	8.32788e-14	5.17262e-13		-	-
Unigene22575	239	8.4757	0	-	8.32788e-14	5.17486e-13		-	-
Unigene31764	292	8.4602	0	-	1.13054e-16	8.29135e-16		-	-
CL6962.Contig3	263	8.4537	0	-	4.42794e-15	2.97356e-14		-	-
Unigene8955	456	8.4512	0	-	1.35817e-25	1.45786e-24		-	-
Unigene33574	580	8.4333	0	-	2.77146e-32	3.66369e-31		-	-
Unigene8634	724	8.3938	0	-	6.26196e-40	1.0056e-38		-	-
CL1214.Contig1	460	8.3778	0	-	1.35817e-25	1.45813e-24		-	-
Unigene26066	236	8.3741	0	-	1.73428e-13	1.05119e-12		-	-
Unigene31889	478	8.3724	0	-	1.50385e-26	1.66426e-25		-	-
Unigene30281	390	8.3612	0	-	9.03554e-22	8.38654e-21		-	-
Unigene31730	219	8.3474	0	-	1.56627e-12	8.88385e-12		-	-
Unigene33804	515	8.3465	0	-	1.84377e-28	2.16415e-27		-	-
Unigene33787	296	8.3458	0	-	1.13054e-16	8.29452e-16		-	-
Unigene31868	231	8.3415	0	-	3.61162e-13	2.145e-12		-	-
Unigene33608	255	8.3314	0	-	1.9203e-14	1.23961e-13		-	-
Unigene33853	279	8.3231	0	-	1.02102e-15	7.10821e-15		-	-
CL6288.Contig1	511	8.3151	0	-	3.83964e-28	4.45499e-27		3e-14	Nicotiana tabacum Retrovirus-related Pol polyprotein from transposon TNT 1-94
CL1264.Contig1	743	8.3121	0	-	1.44392e-40	2.34964e-39		-	-
CL3181.Contig4	216	8.2346	0	-	3.26176e-12	1.80344e-11		-	-
Unigene31915	204	8.2346	0	-	1.41455e-11	7.46294e-11		-	-
Unigene33831	571	8.2201	0	-	5.21244e-31	6.63423e-30		-	-
Unigene32831	367	8.2121	0	-	3.53892e-20	3.0549e-19		-	-
CL4698.Contig2	301	8.2072	0	-	1.13054e-16	8.30406e-16		-	-
CL7678.Contig2	470	8.1995	0	-	1.35817e-25	1.45867e-24		-	-
Unigene33790	236	8.1648	0	-	3.61162e-13	2.14721e-12		-	-
CL4991.Contig2	364	8.1441	0	-	7.36976e-20	6.27046e-19		-	-
Unigene33801	243	8.1329	0	-	1.73428e-13	1.05263e-12		-	-
CL3749.Contig1	493	8.1176	0	-	1.50385e-26	1.66458e-25		-	-
CL5493.Contig1	342	8.0901	0	-	1.38607e-18	1.1145e-17		-	-
CL8796.Contig2	556	8.0864	0	-	9.80334e-30	1.19788e-28		-	-
Unigene32042	214	8.0806	0	-	6.79256e-12	3.66539e-11		-	-
Unigene33874	239	8.0623	0	-	3.61162e-13	2.14833e-12		-	-
CL6166.Contig1	374	8.0584	0	-	3.53892e-20	3.05306e-19		-	-
CL1575.Contig1	503	8.0545	0	-	7.22142e-27	8.0756e-26		-	-
Unigene33789	301	8.043	0	-	2.35434e-16	1.69829e-15		-	-
Unigene33096	381	8.04	0	-	1.69937e-20	1.48908e-19		-	-
CL104.Contig2	246	8.0337	0	-	1.73428e-13	1.05163e-12		-	-
Unigene19129	320	8.0287	0	-	2.60686e-17	1.97328e-16		-	-
Unigene31917	277	8.0265	0	-	4.42794e-15	2.97426e-14		-	-
Unigene18068	253	8.0067	0	-	8.32788e-14	5.16816e-13		-	-
CL3883.Contig2	216	8.0058	0	-	6.79256e-12	3.66367e-11		-	-
Unigene33958	210	7.9993	0	-	1.41455e-11	7.4698e-11		-	-
Unigene20125	340	7.9924	0	-	2.88648e-18	2.28199e-17		-	-
CL5568.Contig2	340	7.9924	0	-	2.88648e-18	2.28388e-17		-	-
Unigene33813	396	7.985	0	-	3.9185e-21	3.53323e-20		-	-
Unigene12998	285	7.9745	0	-	2.12628e-15	1.4537e-14		-	-
Unigene31437	279	7.9689	0	-	4.42794e-15	2.97217e-14		-	-
Unigene32095	211	7.9614	0	-	1.41455e-11	7.47529e-11		-	-
Unigene32600	267	7.957	0	-	1.9203e-14	1.23892e-13		-	-
Unigene33782	348	7.9506	0	-	3.999e-14	2.5295e-13		-	-
Unigene33515	261	7.9506	0	-	1.38607e-18	1.11388e-17		-	-
Unigene31920	305	7.9376	0	-	2.35434e-16	1.69743e-15		-	-
Unigene33314	243	7.9296	0	-	3.61162e-13	2.14477e-12		-	-
Unigene30763	988	7.9012	0	-	4.42892e-51	8.83801e-50		3e-10	Arabidopsis thaliana Putative ribonuclease H protein At1g65750
Unigene32008	613	7.8987	0	-	5.77154e-32	7.56524e-31		-	-
Unigene31697	294	7.8984	0	-	1.02102e-15	7.10649e-15		-	-
Unigene30079	526	7.8901	0	-	1.66516e-27	1.89756e-26		-	-
Unigene31919	589	7.885	0	-	1.08549e-30	1.36705e-29		-	-
Unigene33623	257	7.8821	0	-	8.32788e-14	5.1676e-13		7e-06	Arabidopsis thaliana Fimbrin-like protein 2
Unigene30373	257	7.8821	0	-	8.32788e-14	5.1771e-13		-	-
CL7483.Contig1	245	7.8648	0	-	3.61162e-13	2.14433e-12		-	-
Unigene33308	278	7.8199	0	-	9.22116e-15	6.07742e-14		-	-
Unigene30740	430	7.8132	0	-	2.08348e-22	1.98807e-21		-	-
Unigene29890	380	7.8012	0	-	7.36976e-20	6.27139e-19		-	-
Unigene33869	311	7.7844	0	-	2.35434e-16	1.69999e-15		-	-
CL4995.Contig1	528	7.7667	0	-	3.46768e-27	3.92133e-26		-	-
Unigene18059	261	7.7613	0	-	8.32788e-14	5.16593e-13		-	-
Unigene31909	274	7.7537	0	-	1.9203e-14	1.24003e-13		-	-
Unigene33805	561	7.7502	0	-	8.85368e-29	1.04993e-27		-	-
Unigene33850	217	7.7412	0	-	1.41455e-11	7.46911e-11		-	-
Unigene30448	403	7.7237	0	-	8.16026e-21	7.26788e-20		-	-
Unigene33981	435	7.7234	0	-	2.08348e-22	1.98708e-21		-	-
Unigene32740	224	7.7199	0	-	2.88648e-18	2.28074e-17		-	-
Unigene31210	352	7.7199	0	-	6.79256e-12	3.66918e-11		-	-
Unigene31804	205	7.7124	0	-	6.13456e-11	3.09968e-10		-	-
Unigene33860	218	7.7057	0	-	1.41455e-11	7.46089e-11		-	-
Unigene33815	270	7.6856	0	-	2.35434e-16	1.69701e-15		-	-
Unigene31977	315	7.6856	0	-	3.999e-14	2.53341e-13		-	-
CL5738.Contig2	593	7.6652	0	-	4.7075e-30	5.8077e-29		-	-
Unigene33914	226	7.6516	0	-	6.79256e-12	3.67091e-11		-	-
Unigene30496	381	7.651	0	-	1.53475e-19	1.28603e-18		1e-06	Arabidopsis thaliana F-box protein PP2-B7
Unigene31964	622	7.6256	0	-	2.50298e-31	3.2149e-30		-	-
CL7307.Contig1	266	7.6154	0	-	8.32788e-14	5.17207e-13		-	-
Unigene33821	234	7.6011	0	-	3.26176e-12	1.80292e-11		-	-
CL8778.Contig2	234	7.6011	0	-	1.13054e-16	8.29029e-16		-	-
Unigene33788	325	7.6011	0	-	3.26176e-12	1.80518e-11		-	-
Unigene33459	228	7.5845	0	-	6.79256e-12	3.66746e-11		-	-
Unigene33906	215	7.5834	0	-	2.94578e-11	1.52422e-10		9e-07	Nicotiana tabacum Retrovirus-related Pol polyprotein from transposon TNT 1-94
Unigene32270	326	7.5778	0	-	1.13054e-16	8.2977e-16		1e-27	Arabidopsis thaliana Ethylene-responsive transcription factor 1B
CL3768.Contig1	313	7.5768	0	-	4.9029e-16	3.47348e-15		-	-
Unigene4202	314	7.5527	0	-	4.9029e-16	3.47519e-15		-	-
Unigene31903	348	7.5247	0	-	1.2518e-17	9.62261e-17		-	-
CL3364.Contig2	276	7.5185	0	-	3.999e-14	2.53229e-13		-	-
Unigene31752	1131	7.5138	0	-	1.53509e-55	3.3203e-54		9e-97	Arabidopsis thaliana Reticuline oxidase-like protein
Unigene30270	500	7.5099	0	-	5.8901e-25	6.18159e-24		-	-
CL1303.Contig1	561	7.486	0	-	7.996e-28	9.19028e-27		7e-40	Arabidopsis thaliana Chloroplastic bifunctional 3-dehydroquinate dehydratase/shikimate dehydrogenase
Unigene1678	231	7.486	0	-	6.79256e-12	3.6716e-11		-	-
Unigene33798	429	7.486	0	-	1.88164e-21	1.71683e-20		-	-
CL3414.Contig2	304	7.4761	0	-	2.12628e-15	1.45422e-14		-	-
CL6577.Contig5	205	7.4713	0	-	1.27752e-10	6.3114e-10		5e-08	Arabidopsis thaliana Probable WRKY transcription factor 19
Unigene15774	761	7.4663	0	-	2.21502e-37	3.33973e-36		3e-23	Arabidopsis thaliana E3 ubiquitin-protein ligase SINA-like 10
Unigene30554	245	7.4615	0	-	1.56627e-12	8.89262e-12		-	-
Unigene31482	212	7.4577	0	-	6.13456e-11	3.09615e-10		-	-
CL7835.Contig2	232	7.4537	0	-	6.79256e-12	3.67125e-11		-	-
Unigene33886	305	7.4516	0	-	2.12628e-15	1.45509e-14		-	-
Unigene33075	219	7.4449	0	-	2.94578e-11	1.52285e-10		-	-
Unigene6578	518	7.4397	0	-	1.35817e-25	1.4584e-24		4e-12	Oryza sativa subsp. japonica Zinc finger protein HD1
CL4974.Contig1	266	7.4297	0	-	1.73428e-13	1.05208e-12		-	-
Unigene33836	280	7.4111	0	-	4.42794e-15	2.97391e-14		-	-
CL7782.Contig2	300	7.4111	0	-	3.999e-14	2.53285e-13		-	-
Unigene31211	287	7.4025	0	-	1.9203e-14	1.2378e-13		-	-
CL1575.Contig2	207	7.3992	0	-	1.27752e-10	6.31032e-10		-	-
Unigene33779	361	7.3906	0	-	6.01108e-18	4.69032e-17		-	-
Unigene31857	248	7.3713	0	-	1.56627e-12	8.90229e-12		-	-
Unigene33983	248	7.3713	0	-	1.56627e-12	8.8935e-12		-	-
Unigene33481	342	7.3678	0	-	5.42878e-17	4.04859e-16		-	-
CL4328.Contig1	215	7.3536	0	-	6.13456e-11	3.10077e-10		-	-
CL1443.Contig1	565	7.3455	0	-	1.66516e-27	1.89869e-26		-	-
Unigene31911	397	7.3426	0	-	1.53475e-19	1.28621e-18		-	-
Unigene33870	229	7.3356	0	-	1.41455e-11	7.4602e-11		-	-
CL3451.Contig1	714	7.335	0	-	1.63164e-34	2.29072e-33		6e-07	Picea glauca Embryogenesis-associated protein EMB8
Unigene33952	203	7.3016	0	-	2.66042e-10	1.27725e-09		-	-
Unigene22558	386	7.2959	0	-	6.65584e-19	5.4269e-18		3e-33	Arabidopsis thaliana UDP-glycosyltransferase 76E12
CL5619.Contig2	481	7.293	0	-	2.30694e-23	2.28906e-22		-	-
CL1075.Contig2	271	7.2926	0	-	1.73428e-13	1.05252e-12		2e-11	Arabidopsis thaliana Heat shock 70 kDa protein 15
CL2997.Contig2	617	7.287	0	-	9.80334e-30	1.19661e-28		2e-08	Arabidopsis thaliana Pumilio homolog 3
CL6854.Contig1	293	7.2509	0	-	1.9203e-14	1.24045e-13		2e-10	Nicotiana glutinosa TMV resistance protein N
Unigene13442	293	7.2509	0	-	1.9203e-14	1.23989e-13		-	-
Unigene32060	259	7.2489	0	-	7.52116e-13	4.36414e-12		-	-
CL630.Contig2	266	7.2439	0	-	3.61162e-13	2.14677e-12		-	-
CL4657.Contig1	232	7.2407	0	-	1.41455e-11	7.48079e-11		-	-
Unigene17031	328	7.2303	0	-	4.9029e-16	3.47433e-15		-	-
Unigene17599	533	7.2303	0	-	1.35817e-25	1.45758e-24		-	-
Unigene30152	246	7.2303	0	-	3.26176e-12	1.79946e-11		3e-07	Arabidopsis thaliana Probable LRR receptor-like serine/threonine-protein kinase At5g48740
CL8076.Contig1	226	7.2143	0	-	2.94578e-11	1.52107e-10		-	-
Unigene31456	274	7.2127	0	-	1.73428e-13	1.05285e-12		-	-
CL4660.Contig3	261	7.1934	0	-	7.52116e-13	4.36678e-12		-	-
Unigene33936	268	7.1899	0	-	3.61162e-13	2.14345e-12		-	-
Unigene33864	268	7.1899	0	-	3.61162e-13	2.1461e-12		-	-
Unigene32276	268	7.1899	0	-	3.61162e-13	2.14633e-12		-	-
Unigene33781	220	7.1865	0	-	6.13456e-11	3.09723e-10		-	-
Unigene33893	296	7.1774	0	-	1.9203e-14	1.2385e-13		-	-
Unigene33912	255	7.1689	0	-	1.56627e-12	8.89789e-12		-	-
Unigene33974	745	7.1624	0	-	3.76234e-35	5.36194e-34		-	-
CL3770.Contig2	207	7.1605	0	-	2.66042e-10	1.27853e-09		-	-
CL949.Contig3	442	7.154	0	-	3.9185e-21	3.53156e-20		-	-
Unigene31722	235	7.1483	0	-	1.41455e-11	7.48354e-11		-	-
Unigene33926	249	7.1432	0	-	3.26176e-12	1.8005e-11		-	-
Unigene33877	291	7.131	0	-	3.999e-14	2.53034e-13		-	-
CL8571.Contig3	382	7.1136	0	-	2.88648e-18	2.28294e-17		-	-
CL1525.Contig1	681	7.11	0	-	5.77154e-32	7.56007e-31		-	-
Unigene33891	292	7.1065	0	-	3.999e-14	2.53062e-13		-	-
CL8817.Contig2	341	7.0996	0	-	2.35434e-16	1.70042e-15		-	-
Unigene33099	370	7.0773	0	-	1.2518e-17	9.62904e-17		-	-
Unigene5738	412	7.0753	0	-	1.53475e-19	1.28659e-18		-	-
Unigene34039	231	7.0582	0	-	2.66042e-10	1.27789e-09		-	-
Unigene31831	308	7.0582	0	-	1.9203e-14	1.23836e-13		-	-
Unigene31478	217	7.0582	0	-	1.27752e-10	6.30761e-10		-	-
CL8547.Contig1	301	7.0582	0	-	9.22116e-15	6.07952e-14		-	-
CL1303.Contig5	210	7.0582	0	-	2.94578e-11	1.52532e-10		-	-
CL8513.Contig1	400	7.0405	0	-	6.65584e-19	5.42306e-18		-	-
CL2689.Contig3	660	7.0368	0	-	1.08549e-30	1.36765e-29		-	-
Unigene33556	309	7.0353	0	-	9.22116e-15	6.07603e-14		-	-
Unigene31518	281	7.0331	0	-	1.73428e-13	1.05152e-12		-	-
Unigene30599	534	7.0318	0	-	5.8901e-25	6.18047e-24		-	-
Unigene13536	253	7.0303	0	-	3.26176e-12	1.80032e-11		-	-
Unigene33679	352	7.0181	0	-	1.13054e-16	8.30618e-16		-	-
Unigene31932	304	6.9885	0	-	1.9203e-14	1.23919e-13		-	-
Unigene32821	304	6.9885	0	-	1.9203e-14	1.23808e-13		-	-
Unigene33903	241	6.9703	0	-	1.41455e-11	7.46568e-11		-	-
Unigene33924	383	6.966	0	-	6.01108e-18	4.68905e-17		-	-
Unigene33486	625	6.9565	0	-	8.85368e-29	1.0495e-27		-	-
Unigene33938	235	6.938	0	-	2.94578e-11	1.52312e-10		-	-
Unigene33071	321	6.9263	0	-	4.42794e-15	2.976e-14		-	-
CL8271.Contig2	568	556.789	0.0804	-	0	0		-	-
CL7109.Contig3	250	6.917	0	-	6.79256e-12	3.67022e-11		-	-
Unigene33918	250	6.917	0	-	6.79256e-12	3.66953e-11		-	-
Unigene1827	222	6.8992	0	-	1.27752e-10	6.31249e-10		-	-
Unigene32771	294	6.8901	0	-	8.32788e-14	5.17654e-13		1e-06	Arabidopsis thaliana Pentatricopeptide repeat-containing protein At3g02650, mitochondrial
Unigene32834	251	6.8895	0	-	6.79256e-12	3.66815e-11		-	-
Unigene32020	237	6.8795	0	-	2.94578e-11	1.52381e-10		-	-
Unigene31970	309	6.8754	0	-	1.9203e-14	1.23933e-13		-	-
CL4264.Contig1	295	6.8668	0	-	8.32788e-14	5.17151e-13		2e-13	Arabidopsis thaliana Chloroplastic uncharacterized protein At4g01150
Unigene31382	216	6.8621	0	-	2.66042e-10	1.27992e-09		-	-
Unigene1432	1053	6.8504	0	-	2.94644e-47	5.50158e-46		-	-
Unigene30417	202	6.8485	0	-	1.15376e-09	5.24273e-09		-	-
Unigene30725	202	6.8485	0	-	1.15376e-09	5.24066e-09		-	-
CL2849.Contig2	267	6.8467	0	-	1.56627e-12	8.8856e-12		-	-
Unigene31904	332	6.8456	0	-	2.12628e-15	1.45301e-14		-	-
Unigene31310	296	6.8436	0	-	8.32788e-14	5.16983e-13		-	-
Unigene31924	361	6.8431	0	-	1.13054e-16	8.29664e-16		-	-
CL6390.Contig2	491	6.8426	0	-	2.08348e-22	1.98642e-21		-	-
Unigene34001	224	6.8376	0	-	1.27752e-10	6.29625e-10		-	-
CL8306.Contig1	311	6.8312	0	-	1.9203e-14	1.23767e-13		-	-
CL4415.Contig1	217	6.8305	0	-	2.66042e-10	1.2781e-09		-	-
Unigene15629	246	6.8287	0	-	1.41455e-11	7.47735e-11		-	-
Unigene31715	275	6.8272	0	-	7.52116e-13	4.37076e-12		-	-
Unigene31892	391	6.8235	0	-	6.01108e-18	4.68714e-17		-	-
Unigene33204	632	6.8013	0	-	1.84377e-28	2.16371e-27		-	-
Unigene33888	327	6.7992	0	-	4.42794e-15	2.9753e-14		-	-
Unigene33162	240	6.7935	0	-	2.94578e-11	1.52367e-10		-	-
Unigene31935	211	6.7906	0	-	5.5403e-10	2.58202e-09		-	-
Unigene33043	299	6.7749	0	-	8.32788e-14	5.16704e-13		-	-
Unigene33861	365	6.7681	0	-	1.13054e-16	8.29982e-16		-	-
Unigene31754	380	6.761	0	-	2.60686e-17	1.9738e-16		-	-
CL732.Contig1	234	6.7566	0	-	6.13456e-11	3.09887e-10		-	-
Unigene32835	702	6.7566	0	-	2.50298e-31	3.21203e-30		-	-
Unigene12351	373	6.7554	0	-	5.42878e-17	4.05069e-16		-	-
Unigene31772	849	6.7506	0	-	1.06364e-37	1.61943e-36		-	-
Unigene31944	432	6.7478	0	-	1.53475e-19	1.28696e-18		-	-
Unigene32885	315	6.7445	0	-	1.9203e-14	1.23975e-13		-	-
CL2414.Contig2	352	6.7374	0	-	4.9029e-16	3.47177e-15		-	-
CL6007.Contig1	389	6.7316	0	-	1.2518e-17	9.6342e-17		-	-
Unigene33806	213	6.7268	0	-	5.5403e-10	2.58915e-09		-	-
Unigene31509	294	6.7221	0	-	1.73428e-13	1.05108e-12		-	-
Unigene31941	500	6.7194	0	-	2.08348e-22	1.9884e-21		-	-
Unigene20061	302	6.7076	0	-	8.32788e-14	5.16426e-13		-	-
Unigene33882	479	6.7045	0	-	1.88164e-21	1.71765e-20		-	-
Unigene33847	362	6.6877	0	-	2.35434e-16	1.6968e-15		-	-
Unigene30491	363	6.6693	0	-	2.35434e-16	1.69935e-15		-	-
CL8013.Contig1	304	6.6635	0	-	8.32788e-14	5.16872e-13		-	-
Unigene34058	230	6.6592	0	-	1.27752e-10	6.3049e-10		-	-
Unigene29922	387	6.6387	0	-	2.60686e-17	1.97251e-16		2e-42	Arabidopsis thaliana Chloroplastic photosystem I reaction center subunit VI-1
Unigene30495	484	6.6353	0	-	1.88164e-21	1.71792e-20		5e-06	Arabidopsis thaliana F-box protein PP2-B7
Unigene30683	283	6.6342	0	-	7.52116e-13	4.37032e-12		-	-
Unigene32007	231	6.6304	0	-	1.27752e-10	6.31466e-10		-	-
Unigene33463	328	6.6278	0	-	9.22116e-15	6.07394e-14		-	-
Unigene31886	463	6.6161	0	-	1.69937e-20	1.48976e-19		-	-
CL3551.Contig2	269	6.6121	0	-	3.26176e-12	1.79912e-11		-	-
Unigene29930	456	6.6093	0	-	3.53892e-20	3.05352e-19		-	-
Unigene34210	202	6.6039	0	-	2.4027e-09	1.05971e-08		-	-
Unigene32431	217	6.6028	0	-	5.5403e-10	2.58894e-09		-	-
Unigene31957	232	6.6018	0	-	1.27752e-10	6.29895e-10		-	-
CL6757.Contig2	488	6.5809	0	-	1.88164e-21	1.7171e-20		-	-
Unigene32813	766	6.579	0	-	3.06872e-33	4.15898e-32		-	-
Unigene31867	376	6.5701	0	-	1.13054e-16	8.29346e-16		-	-
CL8571.Contig1	1275	6.5489	0	-	1.38638e-54	2.94329e-53		-	-
Unigene31216	249	6.548	0	-	2.94578e-11	1.52449e-10		1e-06	Arabidopsis thaliana Uncharacterized protein At3g49140
Unigene31455	219	6.5425	0	-	5.5403e-10	2.58768e-09		-	-
Unigene31921	212	6.5255	0	-	1.15376e-09	5.22909e-09		-	-
Unigene32877	212	6.5255	0	-	1.15376e-09	5.22786e-09		-	-
Unigene31800	288	6.519	0	-	7.52116e-13	4.36634e-12		-	-
Unigene33905	235	6.5176	0	-	1.27752e-10	6.31629e-10		-	-
CL813.Contig2	266	6.501	0	-	6.79256e-12	3.66608e-11		3e-08	Arabidopsis thaliana Wall-associated receptor kinase 4
Unigene33963	213	6.4949	0	-	1.15376e-09	5.22662e-09		-	-
Unigene30325	282	6.4825	0	-	1.56627e-12	8.89086e-12		-	-
Unigene34048	206	6.4757	0	-	2.4027e-09	1.06012e-08		-	-
Unigene31442	649	6.4709	0	-	7.996e-28	9.18478e-27		-	-
CL6532.Contig2	359	6.4684	0	-	1.02102e-15	7.10219e-15		-	-
CL1280.Contig2	245	6.4532	0	-	6.13456e-11	3.09941e-10		-	-
Unigene33858	360	6.4504	0	-	1.02102e-15	7.11079e-15		-	-
Unigene29926	927	6.4491	0	-	2.71568e-39	4.29866e-38		3e-10	Zea mays Putative AC9 transposase
Unigene30630	261	6.4362	0	-	1.41455e-11	7.47873e-11		-	-
CL3527.Contig2	269	6.4285	0	-	6.79256e-12	3.66849e-11		-	-
Unigene31723	546	6.4248	0	-	2.30694e-23	2.28946e-22		1e-22	Arabidopsis thaliana Protein LURP-one-related 15
CL356.Contig1	277	6.4212	0	-	3.26176e-12	1.80188e-11		-	-
Unigene33835	431	6.4195	0	-	1.38607e-18	1.11357e-17		2e-28	Arabidopsis thaliana Probable receptor-like protein kinase At5g18500
CL3831.Contig5	254	6.4191	0	-	2.94578e-11	1.52394e-10		-	-
CL6458.Contig2	293	6.4078	0	-	7.52116e-13	4.36767e-12		-	-
CL4384.Contig2	216	6.4047	0	-	1.15376e-09	5.23983e-09		-	-
Unigene33754	502	6.3974	0	-	1.88164e-21	1.71874e-20		-	-
Unigene4316	286	6.3919	0	-	1.56627e-12	8.88999e-12		-	-
Unigene33865	240	6.3818	0	-	1.27752e-10	6.31412e-10		-	-
Unigene33849	225	6.3681	0	-	5.5403e-10	2.58055e-09		-	-
Unigene32612	295	6.3643	0	-	7.52116e-13	4.36106e-12		-	-
Unigene34155	233	6.3615	0	-	2.66042e-10	1.27895e-09		-	-
Unigene32430	567	6.3611	0	-	5.31952e-24	5.39659e-23		1e-67	Arabidopsis thaliana LRR receptor-like serine/threonine-protein kinase RCH1
Unigene33319	210	6.3524	0	-	2.4027e-09	1.0624e-08		-	-
Unigene33435	265	6.339	0	-	1.41455e-11	7.47941e-11		-	-
Unigene30115	320	6.3303	0	-	8.32788e-14	5.16537e-13		-	-
Unigene32862	242	6.329	0	-	1.27752e-10	6.30869e-10		-	-
CL3426.Contig2	760	6.3059	0	-	1.20192e-31	1.56016e-30		-	-
CL3699.Contig3	290	6.3037	0	-	1.56627e-12	8.90053e-12		-	-
Unigene33927	243	6.303	0	-	1.27752e-10	6.30598e-10		-	-
CL6175.Contig2	243	6.303	0	-	1.27752e-10	6.31086e-10		-	-
Unigene34059	220	6.2882	0	-	1.15376e-09	5.22703e-09		-	-
Unigene15236	291	6.282	0	-	1.56627e-12	8.89965e-12		-	-
Unigene32808	291	6.282	0	-	1.56627e-12	8.88297e-12		-	-
Unigene34076	236	6.2806	0	-	2.66042e-10	1.2796e-09		-	-
Unigene33908	244	6.2772	0	-	1.27752e-10	6.29949e-10		-	-
Unigene33899	315	6.2739	0	-	6.13456e-11	3.09832e-10		-	-
Unigene31613	252	6.2739	0	-	1.73428e-13	1.05241e-12		-	-
Unigene31763	213	6.2629	0	-	2.4027e-09	1.06281e-08		-	-
Unigene32032	213	6.2629	0	-	2.4027e-09	1.06069e-08		-	-
Unigene34056	229	6.2568	0	-	5.5403e-10	2.58558e-09		-	-
Unigene34053	427	6.2482	0	-	6.01108e-18	4.69096e-17		-	-
Unigene31811	380	6.2409	0	-	3.26176e-12	1.80084e-11		-	-
Unigene33829	570	6.2409	0	-	4.9029e-16	3.47605e-15		-	-
Unigene17723	285	6.2409	0	-	1.10778e-23	1.11186e-22		-	-
Unigene29952	404	6.2371	0	-	5.42878e-17	4.04964e-16		-	-
Unigene31523	206	6.2359	0	-	5.0036e-09	2.14561e-08		-	-
CL1291.Contig1	317	6.2344	0	-	1.73428e-13	1.05297e-12		-	-
Unigene34029	341	6.2302	0	-	1.9203e-14	1.24017e-13		-	-
Unigene30146	230	6.2296	0	-	5.5403e-10	2.58747e-09		-	-
Unigene34090	230	6.2296	0	-	5.5403e-10	2.58139e-09		-	-
Unigene31816	230	6.2296	0	-	5.5403e-10	2.58705e-09		-	-
Unigene31888	540	6.2217	0	-	2.08348e-22	1.99005e-21		-	-
Unigene8868	382	6.2082	0	-	4.9029e-16	3.47262e-15		-	-
Unigene31993	239	6.2018	0	-	2.66042e-10	1.27928e-09		-	-
Unigene32758	717	6.2018	0	-	2.04154e-29	2.46628e-28		-	-
Unigene33863	327	6.1948	0	-	8.32788e-14	5.16481e-13		-	-
Unigene33295	424	6.1759	0	-	7.36976e-20	6.27324e-19		-	-
Unigene31510	232	6.1759	0	-	5.5403e-10	2.58411e-09		-	-
Unigene30247	480	6.1759	0	-	1.2518e-17	9.63162e-17		4e-17	Chlamydomonas reinhardtii Vegetative cell wall protein gp1
CL7004.Contig2	369	6.1592	0	-	2.12628e-15	1.45492e-14		-	-
Unigene34265	233	6.1494	0	-	5.5403e-10	2.58076e-09		-	-
CL562.Contig3	579	6.1439	0	-	1.10778e-23	1.11225e-22		2e-09	Arabidopsis thaliana UPF0481 protein At3g47200
Unigene30590	330	6.1385	0	-	8.32788e-14	5.1743e-13		-	-
Unigene33998	274	6.1308	0	-	1.41455e-11	7.46774e-11		-	-
Unigene33144	258	6.128	0	-	6.13456e-11	3.09669e-10		-	-
Unigene11270	742	6.126	0	-	4.7075e-30	5.80521e-29		2e-06	Arabidopsis thaliana Protein NLP6
Unigene11175	234	6.1231	0	-	5.5403e-10	2.58726e-09		-	-
Unigene31824	243	6.0997	0	-	2.66042e-10	1.27639e-09		-	-
Unigene15254	243	6.0997	0	-	2.66042e-10	1.28088e-09		-	-
Unigene33373	300	6.0936	0	-	1.56627e-12	8.89613e-12		-	-
Unigene33921	446	6.0928	0	-	2.88648e-18	2.28137e-17		-	-
Unigene4006	219	6.0913	0	-	2.4027e-09	1.05923e-08		-	-
Unigene32420	211	6.0881	0	-	5.0036e-09	2.1421e-08		-	-
Unigene34173	220	6.0636	0	-	2.4027e-09	1.06077e-08		-	-
Unigene34123	204	6.0548	0	-	1.042e-08	4.33877e-08		-	-
CL4537.Contig2	302	6.0532	0	-	1.56627e-12	8.89525e-12		-	-
Unigene34004	245	6.0499	0	-	2.66042e-10	1.28099e-09		-	-
Unigene30403	245	6.0499	0	-	2.66042e-10	1.2811e-09		-	-
Unigene34094	376	6.0445	0	-	2.12628e-15	1.45405e-14		-	-
Unigene34006	229	6.0411	0	-	1.15376e-09	5.23776e-09		-	-
CL890.Contig1	344	6.0323	0	-	3.999e-14	2.53006e-13		-	-
Unigene33323	385	6.0315	0	-	1.02102e-15	7.11251e-15		-	-
CL4855.Contig1	213	6.0309	0	-	5.0036e-09	2.14353e-08		-	-
CL6065.Contig5	321	6.0028	0	-	3.61162e-13	2.14766e-12		-	-
Unigene33669	544	5.9943	0	-	9.03554e-22	8.38383e-21		5e-57	Oryza sativa subsp. japonica Chitinase 6
Unigene9060	297	5.9888	0	-	1.15376e-09	5.2357e-09		-	-
Unigene34054	231	5.9888	0	-	3.26176e-12	1.80483e-11		-	-
Unigene32736	405	5.9777	0	-	2.35434e-16	1.70063e-15		-	-
CL4287.Contig3	331	5.9707	0	-	1.73428e-13	1.05341e-12		-	-
Unigene31742	240	5.97	0	-	5.5403e-10	2.58222e-09		-	-
Unigene32030	356	5.9677	0	-	1.9203e-14	1.23878e-13		2e-20	Arabidopsis thaliana Probable F-box protein At4g22030
Unigene32483	207	5.9671	0	-	1.042e-08	4.32905e-08		-	-
Unigene31615	265	5.9662	0	-	6.13456e-11	3.09587e-10		-	-
Unigene29971	381	5.9652	0	-	2.12628e-15	1.45336e-14		-	-
Unigene31719	407	5.9483	0	-	2.35434e-16	1.6985e-15		-	-
Unigene31465	291	5.9425	0	-	6.79256e-12	3.66987e-11		-	-
Unigene33881	316	5.9414	0	-	7.52116e-13	4.36502e-12		-	-
Unigene34074	233	5.9374	0	-	1.15376e-09	5.24025e-09		-	-
Unigene33993	384	5.9186	0	-	2.12628e-15	1.45284e-14		-	-
CL809.Contig4	359	5.9179	0	-	1.9203e-14	1.23905e-13		-	-
CL8132.Contig4	309	5.9161	0	-	1.56627e-12	8.88911e-12		2e-07	Arabidopsis thaliana 40S ribosomal protein S8-1
CL6593.Contig2	410	5.9048	0	-	2.35434e-16	1.70106e-15		1e-34	Oryza sativa subsp. japonica Cellulose synthase A catalytic subunit 7 [UDP-forming]
Unigene28555	318	5.904	0	-	7.52116e-13	4.37297e-12		-	-
Unigene33621	268	5.8994	0	-	6.13456e-11	3.09996e-10		-	-
Unigene32416	243	5.8963	0	-	5.5403e-10	2.58852e-09		-	-
Unigene33991	260	5.8909	0	-	1.27752e-10	6.30057e-10		-	-
CL562.Contig5	277	5.8861	0	-	2.94578e-11	1.52244e-10		-	-
Unigene19783	277	5.8861	0	-	2.94578e-11	1.52203e-10		-	-
CL8761.Contig2	210	5.8818	0	-	2.66042e-10	1.27885e-09		-	-
CL3298.Contig2	252	5.8818	0	-	2.66042e-10	1.27799e-09		-	-
CL7985.Contig1	252	5.8818	0	-	1.042e-08	4.3416e-08		5e-15	Arabidopsis thaliana Probable leucine-rich repeat receptor-like protein kinase At5g49770
Unigene33367	210	5.8818	0	-	1.042e-08	4.33093e-08		-	-
Unigene31995	227	5.8766	0	-	2.4027e-09	1.06085e-08		-	-
Unigene33917	320	5.8671	0	-	7.52116e-13	4.36546e-12		-	-
CL6680.Contig4	438	5.8657	0	-	2.60686e-17	1.97354e-16		-	-
CL1945.Contig1	354	5.8619	0	-	3.999e-14	2.53396e-13		-	-
Unigene8729	312	5.8592	0	-	1.56627e-12	8.88472e-12		-	-
CL1535.Contig4	211	5.8539	0	-	1.042e-08	4.34286e-08		-	-
Unigene4084	279	5.8439	0	-	2.94578e-11	1.52162e-10		-	-
Unigene28748	279	5.8439	0	-	2.94578e-11	1.5234e-10		-	-
Unigene31449	288	5.8328	0	-	1.41455e-11	7.46637e-11		-	-
Unigene6471	322	5.8307	0	-	7.52116e-13	4.37253e-12		-	-
Unigene33356	212	5.8263	0	-	1.042e-08	4.32655e-08		-	-
Unigene31418	314	5.8219	0	-	1.56627e-12	8.88209e-12		-	-
Unigene34040	331	5.8214	0	-	3.61162e-13	2.14655e-12		-	-
CL725.Contig2	323	5.8126	0	-	7.52116e-13	4.37208e-12		-	-
Unigene17751	425	5.8126	0	-	1.13054e-16	8.303e-16		-	-
Unigene34051	204	5.8126	0	-	2.16994e-08	8.74594e-08		-	-
Unigene34015	434	5.8059	0	-	5.42878e-17	4.04807e-16		-	-
Unigene34164	247	5.8009	0	-	5.5403e-10	2.58348e-09		-	-
Unigene31687	230	5.8	0	-	2.4027e-09	1.06167e-08		-	-
Unigene30333	230	5.8	0	-	2.4027e-09	1.06224e-08		-	-
Unigene29931	282	5.7817	0	-	2.94578e-11	1.52504e-10		-	-
Unigene33942	376	5.7817	0	-	9.22116e-15	6.08161e-14		-	-
Unigene29937	308	5.7749	0	-	3.26176e-12	1.80154e-11		-	-
Unigene31475	231	5.7749	0	-	2.4027e-09	1.0589e-08		-	-
Unigene31643	240	5.7642	0	-	1.15376e-09	5.23446e-09		-	-
Unigene4225	300	5.7642	0	-	6.79256e-12	3.66574e-11		-	-
CL6284.Contig1	223	5.7605	0	-	5.0036e-09	2.14305e-08		-	-
Unigene31872	369	5.7575	0	-	1.9203e-14	1.23794e-13		-	-
Unigene31753	258	5.745	0	-	2.66042e-10	1.27778e-09		8e-32	Arabidopsis thaliana Reticuline oxidase-like protein
Unigene31791	431	5.7317	0	-	1.13054e-16	8.29558e-16		-	-
Unigene31450	233	5.7253	0	-	2.4027e-09	1.06045e-08		-	-
Unigene30602	233	5.7253	0	-	2.4027e-09	1.06061e-08		-	-
Unigene32001	423	5.7233	0	-	2.35434e-16	1.69786e-15		-	-
Unigene34212	225	5.7093	0	-	5.0036e-09	2.14417e-08		-	-
CL1264.Contig2	312	5.7008	0	-	3.26176e-12	1.80206e-11		-	-
Unigene34143	208	5.7008	0	-	2.16994e-08	8.74655e-08		-	-
Unigene34036	208	5.7008	0	-	2.16994e-08	8.749e-08		-	-
Unigene33939	295	5.6944	0	-	1.41455e-11	7.46705e-11		-	-
Unigene31885	295	5.6944	0	-	1.41455e-11	7.47323e-11		-	-
Unigene33683	374	5.6805	0	-	1.9203e-14	1.24031e-13		-	-
Unigene33613	261	5.679	0	-	2.66042e-10	1.28131e-09		-	-
CL5642.Contig1	690	5.6568	0	-	6.52188e-26	7.07719e-25		-	-
CL5744.Contig2	437	5.653	0	-	1.13054e-16	8.29241e-16		-	-
Unigene34019	236	5.6525	0	-	2.4027e-09	1.06248e-08		-	-
Unigene34387	219	5.6401	0	-	1.042e-08	4.32999e-08		-	-
Unigene33934	333	5.6381	0	-	7.52116e-13	4.36282e-12		-	-
CL5276.Contig2	263	5.6358	0	-	2.66042e-10	1.27671e-09		-	-
Unigene32302	220	5.6145	0	-	1.042e-08	4.33846e-08		-	-
Unigene31671	229	5.6096	0	-	5.0036e-09	2.14657e-08		-	-
CL817.Contig1	388	5.6029	0	-	9.22116e-15	6.07673e-14		-	-
CL2867.Contig5	397	5.6003	0	-	4.42794e-15	2.97113e-14		-	-
Unigene2011	265	5.5933	0	-	2.66042e-10	1.27767e-09		-	-
Unigene33935	319	5.5757	0	-	3.26176e-12	1.80067e-11		-	-
Unigene33211	266	5.5723	0	-	2.66042e-10	1.27949e-09		-	-
Unigene33895	940	5.5715	0	-	1.63164e-34	2.29128e-33		-	-
Unigene32593	222	5.5639	0	-	1.042e-08	4.34223e-08		-	-
CL1473.Contig3	231	5.561	0	-	5.0036e-09	2.14497e-08		-	-
Unigene30405	418	5.5554	0	-	1.02102e-15	7.10907e-15		-	-
Unigene32669	312	5.5425	0	-	6.79256e-12	3.66436e-11		-	-
Unigene33248	214	5.541	0	-	2.16994e-08	8.7533e-08		-	-
Unigene32459	223	5.5389	0	-	1.042e-08	4.33751e-08		-	-
Unigene34340	223	5.5389	0	-	1.042e-08	4.32749e-08		-	-
Unigene31602	339	5.5383	0	-	7.52116e-13	4.36458e-12		-	-
Unigene33910	232	5.537	0	-	5.0036e-09	2.1413e-08		-	-
Unigene33155	215	5.5152	0	-	2.16994e-08	8.75699e-08		-	-
CL689.Contig3	269	5.5101	0	-	2.66042e-10	1.28024e-09		-	-
CL2848.Contig2	278	5.5094	0	-	1.27752e-10	6.29571e-10		-	-
Unigene31466	323	5.5067	0	-	3.26176e-12	1.80466e-11		-	-
Unigene31901	324	5.4897	0	-	2.66042e-10	1.27842e-09		-	-
CL8657.Contig1	225	5.4897	0	-	1.042e-08	4.34097e-08		-	-
Unigene30396	261	5.4897	0	-	5.5403e-10	2.58369e-09		-	-
CL7563.Contig1	270	5.4897	0	-	5.5403e-10	2.58621e-09		-	-
Unigene10932	261	5.4897	0	-	3.26176e-12	1.80275e-11		2e-10	Arabidopsis thaliana Probable pre-mRNA-splicing factor ATP-dependent RNA helicase
Unigene32137	270	5.4897	0	-	2.66042e-10	1.27757e-09		-	-
Unigene32590	270	5.4897	0	-	2.66042e-10	1.27682e-09		1e-07	Arabidopsis thaliana Probable E3 ubiquitin-protein ligase ARI2
Unigene32935	846	5.4897	0	-	1.08549e-30	1.36735e-29		3e-45	Arabidopsis thaliana Glutamate receptor 2.6 OS=Arabidopsis thaliana GN=GLR2.6 PE=2 SV=2
Unigene1940	659	5.473	0	-	5.31952e-24	5.39468e-23		-	-
Unigene32349	226	5.4654	0	-	1.042e-08	4.34506e-08		-	-
Unigene32943	443	5.4649	0	-	2.35434e-16	1.69978e-15		2e-06	Nicotiana tabacum Retrovirus-related Pol polyprotein from transposon TNT 1-94
Unigene32231	344	5.4578	0	-	7.52116e-13	4.36194e-12		-	-
Unigene33975	471	5.4547	0	-	2.60686e-17	1.97303e-16		-	-
Unigene30430	290	5.4518	0	-	6.13456e-11	3.10023e-10		-	-
Unigene31463	290	5.4518	0	-	6.13456e-11	3.09696e-10		-	-
Unigene33635	327	5.4393	0	-	3.26176e-12	1.79981e-11		-	-
Unigene33791	200	5.4348	0	-	9.41058e-08	3.55562e-07		-	-
Unigene30751	310	5.4189	0	-	1.41455e-11	7.47391e-11		-	-
CL3993.Contig2	228	5.4175	0	-	1.042e-08	4.33375e-08		-	-
Unigene33337	420	5.4113	0	-	2.12628e-15	1.45353e-14		-	-
Unigene32003	347	5.4106	0	-	7.52116e-13	4.36238e-12		-	-
Unigene33007	274	5.4096	0	-	2.66042e-10	1.2797e-09		-	-
Unigene28412	201	5.4078	0	-	9.41058e-08	3.55142e-07		-	-
Unigene31642	265	5.4068	0	-	5.5403e-10	2.58453e-09		-	-
Unigene30781	503	5.4024	0	-	2.88648e-18	2.28419e-17		-	-
Unigene30601	403	5.3943	0	-	9.22116e-15	6.08021e-14		5e-14	Arabidopsis thaliana Callose synthase 5
Unigene32544	229	5.3938	0	-	1.042e-08	4.33908e-08		-	-
Unigene32949	220	5.3899	0	-	2.16994e-08	8.74471e-08		-	-
Unigene31618	248	5.379	0	-	2.4027e-09	1.05906e-08		-	-
Unigene31979	680	5.3767	0	-	2.5544e-24	2.61867e-23		-	-
Unigene33120	285	5.3741	0	-	1.27752e-10	6.31303e-10		-	-
CL5913.Contig1	230	5.3704	0	-	1.042e-08	4.33281e-08		-	-
Unigene32531	230	5.3704	0	-	1.042e-08	4.32842e-08		-	-
Unigene33526	313	5.3669	0	-	1.41455e-11	7.46431e-11		-	-
Unigene31928	221	5.3655	0	-	2.16994e-08	8.74287e-08		-	-
Unigene33006	765	5.3605	0	-	3.46768e-27	3.9221e-26		-	-
CL335.Contig11	212	5.3602	0	-	4.5189e-08	1.76312e-07		2e-08	Arabidopsis thaliana Serine carboxypeptidase-like 9
CL3699.Contig2	526	5.354	0	-	6.65584e-19	5.42152e-18		-	-
Unigene22015	277	5.351	0	-	2.66042e-10	1.27906e-09		-	-
Unigene32907	314	5.3498	0	-	1.41455e-11	7.45952e-11		-	-
Unigene34357	213	5.3351	0	-	4.5189e-08	1.75978e-07		-	-
Unigene34086	213	5.3351	0	-	4.5189e-08	1.76061e-07		-	-
Unigene32240	213	5.3351	0	-	4.5189e-08	1.7648e-07		-	-
Unigene34220	204	5.3282	0	-	9.41058e-08	3.55119e-07		-	-
Unigene31267	269	5.3264	0	-	5.5403e-10	2.58873e-09		-	-
Unigene33052	733	5.3249	0	-	6.52188e-26	7.0812e-25		-	-
Unigene34030	232	5.3241	0	-	1.042e-08	4.34191e-08		-	-
Unigene32747	325	5.3208	0	-	6.79256e-12	3.66677e-11		-	-
Unigene34140	205	5.3022	0	-	9.22116e-15	6.07882e-14		-	-
Unigene10925	410	5.3022	0	-	9.41058e-08	3.55469e-07		-	-
CL5354.Contig1	261	5.3004	0	-	1.15376e-09	5.23735e-09		-	-
Unigene30908	308	5.2936	0	-	3.999e-14	2.53313e-13		-	-
Unigene31710	336	5.2936	0	-	2.94578e-11	1.52518e-10		-	-
CL4696.Contig1	392	5.2936	0	-	3.26176e-12	1.80396e-11		-	-
Unigene34259	224	5.2936	0	-	2.16994e-08	8.75822e-08		-	-
Unigene17612	355	5.2887	0	-	7.52116e-13	4.3659e-12		-	-
Unigene34289	243	5.2864	0	-	5.0036e-09	2.14433e-08		-	-
Unigene31596	215	5.2854	0	-	4.5189e-08	1.76636e-07		-	-
Unigene31962	234	5.2786	0	-	1.042e-08	4.32874e-08		-	-
Unigene31880	234	5.2786	0	-	1.042e-08	4.34475e-08		-	-
Unigene34049	206	5.2765	0	-	9.41058e-08	3.54514e-07		-	-
CL2679.Contig2	225	5.2701	0	-	2.16994e-08	8.76068e-08		-	-
Unigene22422	572	5.269	0	-	3.53892e-20	3.05398e-19		-	-
Unigene34167	216	5.261	0	-	4.5189e-08	1.76468e-07		-	-
CL6466.Contig2	282	5.2561	0	-	2.66042e-10	1.27863e-09		-	-
Unigene31484	423	5.2561	0	-	4.42794e-15	2.97252e-14		-	-
Unigene34149	282	5.2561	0	-	2.66042e-10	1.2765e-09		-	-
Unigene32918	254	5.252	0	-	2.4027e-09	1.06183e-08		-	-
Unigene31281	254	5.252	0	-	2.4027e-09	1.06208e-08		-	-
Unigene32867	226	5.2468	0	-	2.16994e-08	8.76006e-08		-	-
Unigene33896	264	5.2402	0	-	1.15376e-09	5.23652e-09		-	-
Unigene34485	264	5.2402	0	-	1.15376e-09	5.22951e-09		-	-
Unigene32982	548	5.2292	0	-	3.1961e-19	2.64232e-18		-	-
Unigene31530	312	5.2258	0	-	2.94578e-11	1.52435e-10		1e-12	Arabidopsis thaliana Probable LRR receptor-like serine/threonine-protein kinase At3g47570
Unigene32161	208	5.2258	0	-	9.41058e-08	3.55703e-07		-	-
Unigene34200	227	5.2237	0	-	2.16994e-08	8.75146e-08		-	-
Unigene33971	227	5.2237	0	-	2.16994e-08	8.7576e-08		-	-
Unigene33984	369	5.2219	0	-	3.61162e-13	2.14744e-12		-	-
Unigene34045	246	5.2219	0	-	5.0036e-09	2.14625e-08		-	-
CL8333.Contig2	398	5.2138	0	-	3.999e-14	2.53368e-13		-	-
Unigene31562	455	5.2122	0	-	4.9029e-16	3.4739e-15		-	-
Unigene30566	256	5.2109	0	-	2.4027e-09	1.06036e-08		8e-19	Arabidopsis thaliana Chloroplastic imidazole glycerol phosphate synthase hisHF
Unigene30859	256	5.2109	0	-	2.4027e-09	1.06004e-08		-	-
CL1303.Contig4	266	5.2008	0	-	1.15376e-09	5.24149e-09		-	-
Unigene34192	285	5.2008	0	-	1.15376e-09	5.22621e-09		-	-
Unigene34084	266	5.2008	0	-	2.66042e-10	1.28013e-09		-	-
Unigene19893	295	5.192	0	-	1.27752e-10	6.30923e-10		-	-
CL2858.Contig2	200	5.1878	0	-	1.95974e-07	7.14805e-07		-	-
Unigene34351	200	5.1878	0	-	1.95974e-07	7.1268e-07		2e-07	Nicotiana tabacum Retrovirus-related Pol polyprotein from transposon TNT 1-94
CL3829.Contig2	200	5.1878	0	-	1.95974e-07	7.13086e-07		-	-
CL5759.Contig1	324	5.1847	0	-	1.41455e-11	7.47666e-11		-	-
Unigene22242	429	5.1826	0	-	4.42794e-15	2.97322e-14		-	-
Unigene34003	267	5.1813	0	-	1.15376e-09	5.24108e-09		-	-
Unigene31494	248	5.1798	0	-	5.0036e-09	2.14241e-08		-	-
Unigene20239	210	5.176	0	-	9.41058e-08	3.55305e-07		-	-
Unigene34273	363	5.1721	0	-	7.52116e-13	4.3712e-12		-	-
Unigene3366	535	5.1716	0	-	1.38607e-18	1.11403e-17		-	-
Unigene17528	258	5.1705	0	-	2.4027e-09	1.06273e-08		-	-
Unigene32163	287	5.1645	0	-	2.66042e-10	1.28067e-09		-	-
Unigene31790	278	5.154	0	-	5.5403e-10	2.58118e-09		-	-
Unigene33973	259	5.1506	0	-	2.4027e-09	1.05898e-08		-	-
Unigene33965	259	5.1506	0	-	2.4027e-09	1.06175e-08		-	-
Unigene34280	221	5.1419	0	-	4.5189e-08	1.75894e-07		-	-
Unigene32423	241	5.1252	0	-	1.042e-08	4.33657e-08		-	-
CL4108.Contig1	299	5.1225	0	-	1.27752e-10	6.30652e-10		-	-
Unigene32496	251	5.1179	0	-	5.0036e-09	2.14465e-08		-	-
CL354.Contig2	483	5.1146	0	-	1.13054e-16	8.30088e-16		-	-
Unigene33901	310	5.1001	0	-	6.13456e-11	3.09859e-10		-	-
Unigene32668	281	5.099	0	-	5.5403e-10	2.58306e-09		-	-
Unigene31718	281	5.099	0	-	5.5403e-10	2.58957e-09		-	-
Unigene32530	223	5.0958	0	-	4.5189e-08	1.76026e-07		-	-
Unigene32606	223	5.0958	0	-	4.5189e-08	1.7599e-07		-	-
CL7621.Contig2	582	5.0935	0	-	7.36976e-20	6.2751e-19		-	-
Unigene32078	359	5.0921	0	-	1.56627e-12	8.88735e-12		4e-08	Oryza sativa subsp. japonica Probable potassium transporter 2
Unigene31652	233	5.0892	0	-	2.16994e-08	8.75883e-08		-	-
Unigene34181	233	5.0892	0	-	2.16994e-08	8.74348e-08		-	-
Unigene34172	379	5.0841	0	-	3.61162e-13	2.14367e-12		4e-11	Arabidopsis thaliana Short-chain dehydrogenase/reductase 2b
Unigene34439	243	5.0831	0	-	1.042e-08	4.33343e-08		-	-
CL7611.Contig1	224	5.0731	0	-	4.5189e-08	1.76169e-07		-	-
Unigene34026	283	5.0629	0	-	5.5403e-10	2.58516e-09		-	-
CL4898.Contig2	293	5.0588	0	-	2.66042e-10	1.27831e-09		-	-
Unigene22200	420	5.0584	0	-	1.9203e-14	1.23864e-13		-	-
Unigene32409	274	5.0489	0	-	1.15376e-09	5.23281e-09		-	-
Unigene34089	235	5.0459	0	-	2.16994e-08	8.76806e-08		-	-
Unigene32598	255	5.0376	0	-	5.0036e-09	2.14449e-08		-	-
Unigene33149	265	5.034	0	-	2.4027e-09	1.06289e-08		-	-
Unigene32541	275	5.0306	0	-	1.15376e-09	5.22992e-09		-	-
Unigene30846	334	5.0295	0	-	1.41455e-11	7.47254e-11		-	-
CL3581.Contig1	344	5.0269	0	-	6.79256e-12	3.67263e-11		-	-
Unigene31536	246	5.0211	0	-	1.042e-08	4.33406e-08		-	-
Unigene30407	384	5.0179	0	-	3.61162e-13	2.14699e-12		-	-
Unigene34046	355	5.0103	0	-	3.26176e-12	1.80257e-11		5e-11	Arabidopsis thaliana Ethylene-responsive transcription factor WRI1
Unigene34092	217	5.009	0	-	9.41058e-08	3.54491e-07		-	-
Unigene31586	227	5.006	0	-	4.5189e-08	1.76049e-07		-	-
CL6291.Contig2	237	5.0033	0	-	2.16994e-08	8.75023e-08		-	-
Unigene34060	267	4.9962	0	-	2.4027e-09	1.06142e-08		-	-
Unigene15325	386	4.9919	0	-	3.61162e-13	2.14522e-12		-	-
Unigene34110	208	4.9882	0	-	1.95974e-07	7.13764e-07		-	-
Unigene30451	228	4.9841	0	-	4.5189e-08	1.76588e-07		-	-
Unigene34240	238	4.9822	0	-	2.16994e-08	8.7767e-08		-	-
Unigene6767	248	4.9806	0	-	1.042e-08	4.32717e-08		-	-
Unigene31833	248	4.9806	0	-	1.042e-08	4.33626e-08		-	-
Unigene33943	418	4.9644	0	-	3.999e-14	2.53201e-13		-	-
CL6365.Contig2	468	4.9618	0	-	1.02102e-15	7.10735e-15		-	-
Unigene34308	249	4.9606	0	-	1.042e-08	4.33124e-08		-	-
Unigene34144	360	4.9407	0	-	1.95974e-07	7.15441e-07		-	-
Unigene31498	210	4.9407	0	-	1.41455e-11	7.4746e-11		-	-
Unigene31851	340	4.9407	0	-	3.26176e-12	1.80414e-11		-	-
Unigene21546	371	4.9274	0	-	1.56627e-12	8.89701e-12		-	-
Unigene33854	261	4.9218	0	-	5.0036e-09	2.14162e-08		-	-
Unigene30151	251	4.921	0	-	1.042e-08	4.33469e-08		-	-
Unigene31594	221	4.9184	0	-	9.22116e-15	6.07812e-14		-	-
CL2686.Contig1	442	4.9184	0	-	9.41058e-08	3.55096e-07		-	-
Unigene10717	201	4.9161	0	-	4.08114e-07	1.43706e-06		-	-
Unigene34364	201	4.9161	0	-	4.08114e-07	1.43162e-06		-	-
Unigene32156	382	4.9149	0	-	7.52116e-13	4.36943e-12		-	-
Unigene31076	352	4.9127	0	-	6.79256e-12	3.67298e-11		-	-
Unigene32493	322	4.91	0	-	6.13456e-11	3.09914e-10		-	-
Unigene32637	242	4.8999	0	-	2.16994e-08	8.75207e-08		-	-
Unigene32804	232	4.8981	0	-	4.5189e-08	1.76085e-07		-	-
Unigene31582	222	4.8962	0	-	9.41058e-08	3.54956e-07		2e-14	Solanum lycopersicum 14-3-3 protein 7
Unigene7981	515	4.8928	0	-	5.42878e-17	4.04597e-16		-	-
Unigene34000	354	4.8849	0	-	6.79256e-12	3.67056e-11		-	-
CL6126.Contig4	253	4.8821	0	-	1.042e-08	4.32686e-08		-	-
Unigene31567	314	4.8778	0	-	1.27752e-10	6.30003e-10		-	-
Unigene33315	233	4.8771	0	-	4.5189e-08	1.76109e-07		-	-
Unigene34209	304	4.8757	0	-	2.66042e-10	1.27981e-09		-	-
Unigene32253	223	4.8743	0	-	9.41058e-08	3.55399e-07		-	-
Unigene32411	223	4.8743	0	-	9.41058e-08	3.547e-07		-	-
Unigene17837	497	4.8711	0	-	2.35434e-16	1.69957e-15		-	-
Unigene34159	264	4.8659	0	-	5.0036e-09	2.14401e-08		-	-
Unigene30203	264	4.8659	0	-	5.0036e-09	2.14705e-08		9e-07	Arabidopsis thaliana F-box protein At3g57580
Unigene34320	315	4.8623	0	-	1.27752e-10	6.30382e-10		-	-
Unigene31116	244	4.8597	0	-	2.16994e-08	8.76129e-08		-	-
Unigene34362	224	4.8525	0	-	9.41058e-08	3.54653e-07		-	-
Unigene34414	224	4.8525	0	-	9.41058e-08	3.5463e-07		-	-
Unigene34193	214	4.8484	0	-	1.95974e-07	7.13222e-07		-	-
Unigene30533	265	4.8475	0	-	5.0036e-09	2.14545e-08		-	-
Unigene34008	316	4.8469	0	-	1.27752e-10	6.30274e-10		2e-08	Pinus taeda Cytochrome P450 704C1
Unigene34009	204	4.8439	0	-	4.08114e-07	1.43399e-06		-	-
Unigene34073	255	4.8439	0	-	1.042e-08	4.33187e-08		-	-
Unigene33834	245	4.8399	0	-	2.16994e-08	8.76437e-08		-	-
Unigene34224	276	4.8333	0	-	2.4027e-09	1.05988e-08		-	-
Unigene33999	399	4.8293	0	-	3.61162e-13	2.14588e-12		-	-
Unigene34018	727	4.8252	0	-	2.30694e-23	2.29064e-22		2e-16	Oryza sativa subsp. japonica DEAD-box ATP-dependent RNA helicase 57
Unigene6238	338	4.8238	0	-	2.94578e-11	1.52121e-10		-	-
Unigene34162	287	4.8202	0	-	4.08114e-07	1.43285e-06		-	-
CL6873.Contig3	205	4.8202	0	-	2.16994e-08	8.7441e-08		-	-
Unigene33535	246	4.8202	0	-	1.15376e-09	5.23942e-09		-	-
CL6852.Contig1	964	4.8177	0	-	1.08549e-30	1.36795e-29		2e-73	Petunia hybrida Floral homeotic protein PMADS 2
Unigene31231	318	4.8164	0	-	1.27752e-10	6.30978e-10		-	-
Unigene31696	236	4.8151	0	-	4.5189e-08	1.75883e-07		-	-
Unigene31560	421	4.8116	0	-	8.32788e-14	5.17039e-13		-	-
Unigene34148	339	4.8096	0	-	9.22116e-15	6.07255e-14		-	-
Unigene17843	452	4.8096	0	-	2.94578e-11	1.52216e-10		-	-
Unigene33179	278	4.7986	0	-	2.4027e-09	1.05963e-08		-	-
Unigene31994	278	4.7986	0	-	2.4027e-09	1.06118e-08		-	-
Unigene30875	206	4.7968	0	-	4.08114e-07	1.43724e-06		-	-
Unigene33523	361	4.7902	0	-	6.79256e-12	3.66643e-11		1e-16	Arabidopsis thaliana Flotillin-like protein 1
Unigene34158	289	4.7869	0	-	1.15376e-09	5.23611e-09		-	-
Unigene30586	393	4.7773	0	-	7.52116e-13	4.3637e-12		-	-
CL6531.Contig1	238	4.7747	0	-	4.5189e-08	1.76276e-07		-	-
CL7563.Contig2	352	4.7723	0	-	1.41455e-11	7.465e-11		-	-
CL2439.Contig2	352	4.7723	0	-	1.41455e-11	7.48285e-11		-	-
Unigene32919	611	4.7709	0	-	1.53475e-19	1.2864e-18		-	-
Unigene32977	228	4.7674	0	-	9.41058e-08	3.54677e-07		-	-
CL2425.Contig1	228	4.7674	0	-	9.41058e-08	3.5589e-07		-	-
Unigene34102	249	4.7621	0	-	2.16994e-08	8.77053e-08		-	-
Unigene34376	249	4.7621	0	-	2.16994e-08	8.75084e-08		-	-
Unigene30527	633	4.7612	0	-	3.53892e-20	3.05444e-19		1e-14	Arabidopsis thaliana Protein BOBBER 2
CL5657.Contig1	519	4.7599	0	-	1.13054e-16	8.28818e-16		-	-
Unigene11043	457	4.7569	0	-	9.22116e-15	6.07533e-14		-	-
Unigene33682	509	4.7563	0	-	2.35434e-16	1.69765e-15		-	-
Unigene32971	291	4.754	0	-	1.15376e-09	5.23404e-09		-	-
Unigene29956	260	4.7507	0	-	1.042e-08	4.34601e-08		-	-
Unigene31678	354	4.7453	0	-	1.41455e-11	7.46842e-11		-	-
Unigene31462	323	4.7419	0	-	1.27752e-10	6.29841e-10		-	-
Unigene1147	584	4.7377	0	-	1.38607e-18	1.11419e-17		5e-29	Medicago truncatula Chloroplastic tricyclene synthase TPS4
CL6539.Contig1	835	4.7336	0	-	3.13176e-26	3.4321e-25		8e-88	Arabidopsis thaliana Probable inactive leucine-rich repeat receptor-like protein kinase At5g20690
Unigene34322	282	4.7305	0	-	2.4027e-09	1.06232e-08		-	-
Unigene34276	303	4.7288	0	-	5.5403e-10	2.58537e-09		-	-
CL7493.Contig1	418	4.728	0	-	1.73428e-13	1.05197e-12		-	-
Unigene33163	230	4.7259	0	-	9.41058e-08	3.54607e-07		-	-
Unigene32467	220	4.7162	0	-	1.95974e-07	7.13493e-07		-	-
Unigene34185	430	4.7109	0	-	8.32788e-14	5.16927e-13		-	-
Unigene30269	315	4.7055	0	-	1.41455e-11	7.45883e-11		-	-
Unigene33784	315	4.7055	0	-	1.66516e-27	1.89831e-26		-	-
CL6848.Contig3	315	4.7055	0	-	2.66042e-10	1.27917e-09		-	-
CL5516.Contig3	882	4.7055	0	-	4.9029e-16	3.47134e-15		-	-
CL7659.Contig3	504	4.7055	0	-	2.66042e-10	1.28153e-09		-	-
CL450.Contig2	357	4.7055	0	-	2.66042e-10	1.28142e-09		-	-
CL6914.Contig1	368	4.6991	0	-	6.79256e-12	3.6678e-11		-	-
Unigene33011	242	4.6957	0	-	4.5189e-08	1.76396e-07		-	-
Unigene34233	221	4.6948	0	-	1.95974e-07	7.13267e-07		-	-
Unigene34374	221	4.6948	0	-	1.95974e-07	7.15668e-07		-	-
CL3453.Contig3	221	4.6948	0	-	1.95974e-07	7.139e-07		-	-
CL8281.Contig2	200	4.6937	0	-	8.49896e-07	2.86308e-06		2e-07	Nicotiana tabacum 60S ribosomal protein L41
Unigene34068	369	4.6863	0	-	6.79256e-12	3.66505e-11		-	-
Unigene34136	232	4.6852	0	-	9.41058e-08	3.54839e-07		-	-
Unigene30017	232	4.6852	0	-	9.41058e-08	3.56077e-07		-	-
Unigene30864	285	4.6807	0	-	2.4027e-09	1.06191e-08		-	-
CL820.Contig1	645	4.6726	0	-	3.53892e-20	3.05215e-19		-	-
Unigene33428	201	4.6703	0	-	8.49896e-07	2.87403e-06		-	-
Unigene33855	254	4.6684	0	-	2.16994e-08	8.77176e-08		-	-
Unigene34099	212	4.6611	0	-	4.08114e-07	1.43574e-06		-	-
Unigene32444	350	4.6584	0	-	2.94578e-11	1.52545e-10		-	-
Unigene32987	350	4.6584	0	-	2.94578e-11	1.52257e-10		-	-
Unigene34236	361	4.6533	0	-	1.41455e-11	7.47804e-11		-	-
Unigene34504	223	4.6527	0	-	1.95974e-07	7.15896e-07		-	-
CL3822.Contig3	202	4.6472	0	-	8.49896e-07	2.8764e-06		-	-
CL6432.Contig2	404	4.6472	0	-	7.52116e-13	4.36987e-12		-	-
Unigene34206	234	4.6451	0	-	9.41058e-08	3.55049e-07		-	-
Unigene34293	298	4.6423	0	-	3.999e-14	2.53145e-13		-	-
CL6609.Contig2	447	4.6423	0	-	1.15376e-09	5.2419e-09		4e-13	Arabidopsis thaliana Receptor-like protein kinase FERONIA
Unigene30881	277	4.6375	0	-	5.0036e-09	2.14529e-08		-	-
Unigene32610	523	4.629	0	-	2.35434e-16	1.69914e-15		-	-
Unigene32414	235	4.6254	0	-	9.41058e-08	3.55843e-07		-	-
Unigene34405	235	4.6254	0	-	9.41058e-08	3.54444e-07		-	-
Unigene34135	406	4.6243	0	-	7.52116e-13	4.36855e-12		-	-
Unigene1744	310	4.622	0	-	5.5403e-10	2.58097e-09		-	-
Unigene32514	289	4.6159	0	-	2.4027e-09	1.06053e-08		-	-
CL2108.Contig1	439	4.6143	0	-	8.32788e-14	5.17374e-13		-	-
CL5228.Contig1	257	4.6139	0	-	2.16994e-08	8.75269e-08		-	-
Unigene33922	225	4.6113	0	-	6.79256e-12	3.66711e-11		-	-
Unigene31989	375	4.6113	0	-	1.95974e-07	7.15078e-07		1e-06	Glycine max Early nodulin-55-1 (Fragment)
CL6876.Contig2	354	4.6058	0	-	2.94578e-11	1.52175e-10		-	-
CL7678.Contig1	322	4.6032	0	-	2.66042e-10	1.28163e-09		-	-
CL8281.Contig1	247	4.6007	0	-	4.5189e-08	1.75942e-07		2e-07	Nicotiana tabacum 60S ribosomal protein L41
Unigene32896	290	4.6	0	-	2.4027e-09	1.06093e-08		-	-
Unigene17672	333	4.5995	0	-	1.27752e-10	6.31357e-10		-	-
Unigene1993	301	4.596	0	-	2.16994e-08	8.74042e-08		-	-
Unigene31694	215	4.596	0	-	1.15376e-09	5.23528e-09		-	-
CL3278.Contig1	258	4.596	0	-	4.08114e-07	1.4332e-06		-	-
Unigene34165	269	4.5918	0	-	1.042e-08	4.33061e-08		-	-
Unigene33111	658	4.5803	0	-	3.53892e-20	3.0526e-19		-	-
Unigene34191	259	4.5783	0	-	2.16994e-08	8.7693e-08		-	-
Unigene34133	313	4.5777	0	-	5.5403e-10	2.58684e-09		-	-
Unigene34301	216	4.5748	0	-	4.08114e-07	1.43337e-06		-	-
Unigene32472	216	4.5748	0	-	4.08114e-07	1.43364e-06		-	-
Unigene34229	281	4.5715	0	-	5.0036e-09	2.14114e-08		-	-
Unigene11716	357	4.5671	0	-	2.94578e-11	1.52477e-10		-	-
Unigene32016	249	4.5637	0	-	4.5189e-08	1.76492e-07		-	-
Unigene31554	812	4.5635	0	-	1.22661e-24	1.27267e-23		-	-
Unigene6221	206	4.557	0	-	8.49896e-07	2.87352e-06		-	-
Unigene33919	217	4.5537	0	-	4.08114e-07	1.4368e-06		-	-
Unigene31157	217	4.5537	0	-	4.08114e-07	1.43926e-06		-	-
Unigene20433	217	4.5537	0	-	4.08114e-07	1.43944e-06		-	-
Unigene11209	228	4.5507	0	-	1.95974e-07	7.14987e-07		-	-
Unigene34077	250	4.5455	0	-	4.5189e-08	1.7593e-07		-	-
CL112.Contig2	261	4.5432	0	-	2.16994e-08	8.76745e-08		-	-
Unigene30679	272	4.5411	0	-	1.042e-08	4.34349e-08		-	-
Unigene34381	207	4.535	0	-	8.49896e-07	2.86594e-06		-	-
Unigene34341	207	4.535	0	-	8.49896e-07	2.87674e-06		-	-
CL6745.Contig2	447	4.5318	0	-	8.32788e-14	5.17095e-13		-	-
Unigene6213	229	4.5308	0	-	1.95974e-07	7.15577e-07		-	-
Unigene20249	229	4.5308	0	-	1.95974e-07	7.1585e-07		-	-
Unigene33252	469	4.5299	0	-	1.9203e-14	1.23822e-13		-	-
Unigene32015	535	4.5252	0	-	2.35434e-16	1.69871e-15		2e-11	Arabidopsis thaliana Uncharacterized mitochondrial protein AtMg01250
Unigene33920	273	4.5245	0	-	1.042e-08	4.33249e-08		-	-
Unigene32410	383	4.515	0	-	6.79256e-12	3.66884e-11		-	-
CL4825.Contig2	208	4.5132	0	-	8.49896e-07	2.8594e-06		-	-
Unigene15315	219	4.5121	0	-	4.08114e-07	1.436e-06		-	-
CL8852.Contig3	219	4.5121	0	-	4.08114e-07	1.43794e-06		1e-07	Arabidopsis thaliana DNA repair protein RAD50
Unigene32547	230	4.5111	0	-	1.95974e-07	7.14216e-07		-	-
CL4457.Contig2	230	4.5111	0	-	1.95974e-07	7.15759e-07		-	-
Unigene34326	241	4.5102	0	-	9.41058e-08	3.54793e-07		-	-
Unigene34179	241	4.5102	0	-	9.41058e-08	3.55726e-07		-	-
Unigene34530	252	4.5094	0	-	4.5189e-08	1.76516e-07		-	-
Unigene34279	252	4.5094	0	-	4.5189e-08	1.7654e-07		-	-
Unigene1766	263	4.5087	0	-	2.16994e-08	8.77485e-08		-	-
CL1215.Contig2	274	4.508	0	-	1.042e-08	4.34129e-08		-	-
Unigene31491	274	4.508	0	-	1.042e-08	4.32968e-08		-	-
Unigene30771	351	4.5044	0	-	6.13456e-11	3.09805e-10		-	-
Unigene30779	374	4.4916	0	-	1.41455e-11	7.48217e-11		-	-
Unigene31574	231	4.4916	0	-	1.95974e-07	7.12725e-07		-	-
Unigene32934	748	4.4916	0	-	1.95974e-07	7.15032e-07		3e-47	Arabidopsis thaliana Glutamate receptor 2.5
Unigene33282	396	4.4916	0	-	2.08348e-22	1.98873e-21		-	-
Unigene31227	231	4.4916	0	-	3.26176e-12	1.80119e-11		-	-
CL1035.Contig2	408	4.4806	0	-	1.56627e-12	8.88823e-12		-	-
Unigene34422	254	4.4739	0	-	4.5189e-08	1.7642e-07		-	-
Unigene4027	243	4.4731	0	-	9.41058e-08	3.55656e-07		-	-
Unigene34156	232	4.4722	0	-	1.95974e-07	7.14398e-07		-	-
CL2664.Contig1	232	4.4722	0	-	1.95974e-07	7.1535e-07		-	-
Unigene34637	221	4.4712	0	-	4.08114e-07	1.43882e-06		-	-
Unigene30176	210	4.4702	0	-	8.49896e-07	2.86124e-06		-	-
CL4660.Contig1	332	4.4645	0	-	2.66042e-10	1.28078e-09		-	-
Unigene34138	277	4.4591	0	-	1.042e-08	4.33783e-08		-	-
Unigene34316	255	4.4563	0	-	4.5189e-08	1.76217e-07		-	-
Unigene25568	255	4.4563	0	-	4.5189e-08	1.7636e-07		-	-
CL7015.Contig2	234	4.434	0	-	1.95974e-07	7.14715e-07		-	-
Unigene34227	234	4.434	0	-	1.95974e-07	7.13628e-07		-	-
Unigene30641	357	4.4287	0	-	6.13456e-11	3.10105e-10		-	-
Unigene32348	357	4.4287	0	-	6.13456e-11	3.09778e-10		-	-
Unigene30467	212	4.428	0	-	8.49896e-07	2.87623e-06		-	-
Unigene2124	324	4.4223	0	-	5.5403e-10	2.5839e-09		-	-
CL5402.Contig2	324	4.4223	0	-	5.5403e-10	2.5881e-09		-	-
Unigene31701	291	4.4144	0	-	5.0036e-09	2.14481e-08		-	-
Unigene22189	347	4.4139	0	-	1.27752e-10	6.31574e-10		-	-
Unigene34495	224	4.4114	0	-	4.08114e-07	1.4311e-06		-	-
Unigene31360	269	4.4081	0	-	2.16994e-08	8.74716e-08		-	-
Unigene34184	213	4.4072	0	-	8.49896e-07	2.86191e-06		-	-
Unigene22067	213	4.4072	0	-	8.49896e-07	2.87437e-06		-	-
Unigene31148	303	4.4026	0	-	2.4027e-09	1.06298e-08		-	-
Unigene32258	505	4.4026	0	-	4.42794e-15	2.97287e-14		3e-28	Arabidopsis thaliana F-box/kelch-repeat protein SKIP25
Unigene31578	236	4.3964	0	-	1.95974e-07	7.1399e-07		-	-
CL5659.Contig1	405	4.3918	0	-	3.26176e-12	1.80223e-11		6e-07	Arabidopsis thaliana Peptidyl-prolyl cis-trans isomerase FKBP65
Unigene33948	372	4.3829	0	-	9.41058e-08	3.5477e-07		-	-
Unigene30957	248	4.3829	0	-	2.94578e-11	1.52298e-10		-	-
Unigene31936	339	4.3723	0	-	2.66042e-10	1.27693e-09		-	-
Unigene34219	226	4.3723	0	-	4.08114e-07	1.43224e-06		-	-
Unigene34525	226	4.3723	0	-	4.08114e-07	1.43215e-06		-	-
Unigene31202	260	4.3706	0	-	4.5189e-08	1.7666e-07		-	-
Unigene34271	520	4.3706	0	-	2.12628e-15	1.45474e-14		-	-
Unigene34079	317	4.3641	0	-	1.15376e-09	5.23487e-09		-	-
Unigene20186	306	4.3595	0	-	2.4027e-09	1.06134e-08		-	-
Unigene34658	204	4.3595	0	-	1.7699e-06	5.72581e-06		-	-
CL481.Contig2	465	4.3563	0	-	8.32788e-14	5.17542e-13		-	-
Unigene33667	431	4.3561	0	-	7.52116e-13	4.36811e-12		-	-
Unigene34333	227	4.3531	0	-	4.08114e-07	1.43803e-06		-	-
Unigene34577	227	4.3531	0	-	4.08114e-07	1.43259e-06		-	-
Unigene32805	409	4.3488	0	-	3.26176e-12	1.80015e-11		-	-
Unigene31985	375	4.3478	0	-	2.94578e-11	1.52134e-10		-	-
Unigene32074	341	4.3467	0	-	2.66042e-10	1.28045e-09		-	-
Unigene17042	546	4.3435	0	-	4.9029e-16	3.47305e-15		-	-
CL8888.Contig2	444	4.3398	0	-	3.61162e-13	2.14323e-12		-	-
Unigene34588	353	4.3389	0	-	1.27752e-10	6.30436e-10		-	-
CL7930.Contig1	285	4.334	0	-	1.042e-08	4.34443e-08		-	-
Unigene33473	342	4.334	0	-	2.66042e-10	1.2812e-09		-	-
CL820.Contig2	525	4.329	0	-	2.12628e-15	1.45457e-14		-	-
Unigene34743	217	4.326	0	-	8.49896e-07	2.87268e-06		-	-
Unigene34708	240	4.3231	0	-	1.95974e-07	7.14896e-07		-	-
Unigene30080	240	4.3231	0	-	1.95974e-07	7.15259e-07		-	-
Unigene34514	206	4.3171	0	-	1.7699e-06	5.71648e-06		-	-
CL5755.Contig1	378	4.3133	0	-	2.94578e-11	1.52353e-10		-	-
Unigene33462	298	4.3107	0	-	5.0036e-09	2.14337e-08		-	-
Unigene32883	218	4.3061	0	-	8.49896e-07	2.86527e-06		-	-
Unigene34038	218	4.3061	0	-	8.49896e-07	2.87031e-06		-	-
CL4800.Contig4	218	4.3061	0	-	8.49896e-07	2.86914e-06		9e-17	Arabidopsis thaliana L-type lectin-domain containing receptor kinase VIII.2
Unigene34458	287	4.3038	0	-	1.042e-08	4.34317e-08		-	-
Unigene32283	310	4.3032	0	-	2.4027e-09	1.06126e-08		-	-
Unigene1692	379	4.302	0	-	2.94578e-11	1.52408e-10		-	-
Unigene34175	207	4.2963	0	-	4.08114e-07	1.43355e-06		-	-
Unigene32475	207	4.2963	0	-	1.7699e-06	5.73355e-06		-	-
Unigene29939	230	4.2963	0	-	2.12628e-15	1.45267e-14		-	-
Unigene34674	230	4.2963	0	-	1.7699e-06	5.74391e-06		-	-
Unigene34035	529	4.2963	0	-	4.08114e-07	1.43302e-06		-	-
Unigene11589	357	4.2903	0	-	1.27752e-10	6.30707e-10		-	-
Unigene34648	242	4.2874	0	-	1.95974e-07	7.13538e-07		-	-
Unigene34067	242	4.2874	0	-	1.95974e-07	7.15987e-07		-	-
Unigene30977	219	4.2865	0	-	8.49896e-07	2.87657e-06		-	-
Unigene31926	219	4.2865	0	-	8.49896e-07	2.87166e-06		-	-
Unigene34649	219	4.2865	0	-	8.49896e-07	2.86728e-06		-	-
Unigene34290	219	4.2865	0	-	8.49896e-07	2.8715e-06		-	-
Unigene34778	300	4.282	0	-	5.0036e-09	2.14369e-08		-	-
CL3302.Contig1	277	4.2808	0	-	2.16994e-08	8.77423e-08		-	-
Unigene32628	208	4.2756	0	-	1.7699e-06	5.72613e-06		-	-
Unigene19826	243	4.2698	0	-	1.95974e-07	7.15714e-07		-	-
Unigene34625	243	4.2698	0	-	1.95974e-07	7.12861e-07		-	-
Unigene32841	220	4.267	0	-	8.49896e-07	2.85856e-06		-	-
Unigene29887	278	4.2654	0	-	2.16994e-08	8.77547e-08		6e-06	Arabidopsis thaliana Probable LRR receptor-like serine/threonine-protein kinase At1g51860
Unigene34638	255	4.2626	0	-	9.41058e-08	3.55913e-07		-	-
Unigene30807	313	4.262	0	-	2.4027e-09	1.05996e-08		-	-
Unigene1727	464	4.2593	0	-	1.73428e-13	1.05308e-12		-	-
Unigene31726	464	4.2593	0	-	1.042e-08	4.3303e-08		-	-
Unigene31397	232	4.2593	0	-	4.08114e-07	1.43311e-06		-	-
Unigene2118	290	4.2593	0	-	1.73428e-13	1.05274e-12		-	-
CL5251.Contig2	383	4.257	0	-	2.94578e-11	1.5249e-10		4e-07	Arabidopsis thaliana SKP1-like protein 3
CL7083.Contig3	267	4.2561	0	-	4.5189e-08	1.76564e-07		-	-
Unigene32249	337	4.2517	0	-	5.5403e-10	2.58579e-09		-	-
CL5036.Contig1	279	4.2501	0	-	2.16994e-08	8.74226e-08		-	-
Unigene31059	221	4.2477	0	-	8.49896e-07	2.87471e-06		-	-
Unigene32272	221	4.2477	0	-	8.49896e-07	2.86762e-06		-	-
Unigene32073	291	4.2446	0	-	1.042e-08	4.34003e-08		5e-25	Arabidopsis thaliana Probable LRR receptor-like serine/threonine-protein kinase At3g47570
Unigene33655	233	4.241	0	-	4.08114e-07	1.43381e-06		-	-
Unigene30827	233	4.241	0	-	4.08114e-07	1.4339e-06		-	-
Unigene34470	268	4.2402	0	-	4.5189e-08	1.76014e-07		-	-
CL8831.Contig2	420	4.2349	0	-	1.95974e-07	7.13312e-07		-	-
Unigene34323	210	4.2349	0	-	3.26176e-12	1.80379e-11		-	-
CL6088.Contig2	245	4.2349	0	-	1.95974e-07	7.13131e-07		-	-
Unigene34248	245	4.2349	0	-	1.7699e-06	5.72645e-06		-	-
Unigene31810	397	4.2314	0	-	1.41455e-11	7.47185e-11		-	-
Unigene30457	444	4.2286	0	-	7.52116e-13	4.37164e-12		-	-
Unigene34454	269	4.2244	0	-	4.5189e-08	1.76504e-07		-	-
Unigene26700	234	4.2228	0	-	4.08114e-07	1.43469e-06		3e-06	Arabidopsis thaliana Wall-associated receptor kinase 2
Unigene32166	445	4.2191	0	-	7.52116e-13	4.36326e-12		-	-
Unigene34296	293	4.2156	0	-	1.042e-08	4.33688e-08		-	-
Unigene32138	211	4.2148	0	-	1.7699e-06	5.7384e-06		-	-
Unigene34523	211	4.2148	0	-	1.7699e-06	5.71327e-06		-	-
Unigene32186	469	4.2138	0	-	1.73428e-13	1.05185e-12		-	-
Unigene34746	305	4.2118	0	-	5.0036e-09	2.14577e-08		-	-
CL5622.Contig1	223	4.2096	0	-	8.49896e-07	2.87589e-06		-	-
Unigene34137	270	4.2088	0	-	4.5189e-08	1.75906e-07		-	-
CL7177.Contig2	364	4.2078	0	-	1.27752e-10	6.30111e-10		-	-
Unigene31942	599	4.2066	0	-	5.42878e-17	4.04702e-16		-	-
CL6490.Contig2	329	4.2049	0	-	1.15376e-09	5.23818e-09		-	-
Unigene34197	647	4.2	0	-	2.88648e-18	2.28325e-17		-	-
CL6913.Contig2	200	4.1996	0	-	3.6858e-06	1.1487e-05		-	-
Unigene35270	200	4.1996	0	-	3.6858e-06	1.14857e-05		-	-
Unigene8477	200	4.1996	0	-	3.6858e-06	1.14429e-05		-	-
Unigene32252	353	4.1989	0	-	2.66042e-10	1.27821e-09		-	-
Unigene34469	212	4.195	0	-	1.7699e-06	5.71552e-06		-	-
CL4582.Contig1	589	4.1942	0	-	1.13054e-16	8.29876e-16		-	-
Unigene31656	271	4.1932	0	-	4.5189e-08	1.76372e-07		-	-
CL6221.Contig1	436	4.1928	0	-	1.56627e-12	8.89174e-12		-	-
CL4355.Contig1	283	4.19	0	-	2.16994e-08	8.76868e-08		-	-
Unigene34255	248	4.1837	0	-	1.95974e-07	7.14126e-07		-	-
Unigene30052	248	4.1837	0	-	1.95974e-07	7.14488e-07		-	-
Unigene33238	201	4.1787	0	-	3.6858e-06	1.14528e-05		-	-
Unigene30067	201	4.1787	0	-	3.6858e-06	1.14727e-05		-	-
Unigene33495	201	4.1787	0	-	3.6858e-06	1.14448e-05		-	-
Unigene34459	213	4.1753	0	-	3.26176e-12	1.80136e-11		-	-
Unigene32123	426	4.1753	0	-	1.7699e-06	5.73614e-06		-	-
Unigene34174	296	4.1729	0	-	1.042e-08	4.33814e-08		-	-
CL5779.Contig1	296	4.1729	0	-	1.042e-08	4.34412e-08		-	-
Unigene34528	225	4.1722	0	-	8.49896e-07	2.8651e-06		-	-
CL4040.Contig1	225	4.1722	0	-	8.49896e-07	2.87116e-06		-	-
Unigene33116	308	4.1707	0	-	5.0036e-09	2.14689e-08		-	-
CL4825.Contig1	237	4.1694	0	-	4.08114e-07	1.43101e-06		-	-
CL5086.Contig1	285	4.1606	0	-	2.16994e-08	8.74778e-08		-	-
Unigene32708	202	4.158	0	-	3.6858e-06	1.14627e-05		-	-
Unigene25335	202	4.158	0	-	3.6858e-06	1.14553e-05		-	-
Unigene28602	202	4.158	0	-	3.6858e-06	1.14832e-05		-	-
Unigene5762	214	4.1558	0	-	1.7699e-06	5.71487e-06		-	-
CL599.Contig2	274	4.1473	0	-	4.5189e-08	1.76624e-07		-	-
Unigene4046	322	4.1428	0	-	2.4027e-09	1.0602e-08		-	-
Unigene31661	322	4.1428	0	-	2.4027e-09	1.06216e-08		-	-
Unigene1689	203	4.1376	0	-	3.6858e-06	1.14646e-05		-	-
CL7606.Contig2	215	4.1364	0	-	1.7699e-06	5.73161e-06		-	-
Unigene34679	215	4.1364	0	-	1.7699e-06	5.71712e-06		-	-
Unigene33675	239	4.1345	0	-	4.08114e-07	1.43618e-06		-	-
Unigene33699	251	4.1337	0	-	1.95974e-07	7.13041e-07		-	-
Unigene31688	287	4.1316	0	-	2.16994e-08	8.76314e-08		-	-
Unigene34010	419	4.1271	0	-	6.79256e-12	3.66402e-11		-	-
Unigene32367	240	4.1173	0	-	3.6858e-06	1.14337e-05		-	-
Unigene34358	264	4.1173	0	-	1.73428e-13	1.05174e-12		-	-
Unigene34145	348	4.1173	0	-	4.08114e-07	1.43627e-06		-	-
Unigene31508	396	4.1173	0	-	1.27752e-10	6.3022e-10		6e-17	Arabidopsis thaliana Chloroplastic cystathionine beta-lyase
Unigene30387	240	4.1173	0	-	4.08114e-07	1.43066e-06		-	-
Unigene8458	228	4.1173	0	-	2.94578e-11	1.52326e-10		-	-
Unigene17536	204	4.1173	0	-	4.08114e-07	1.43058e-06		-	-
Unigene30830	372	4.1173	0	-	4.08114e-07	1.43971e-06		-	-
Unigene30204	480	4.1173	0	-	5.5403e-10	2.58831e-09		-	-
Unigene34875	216	4.1173	0	-	9.41058e-08	3.56101e-07		-	-
Unigene30869	240	4.1173	0	-	1.7699e-06	5.71519e-06		-	-
Unigene31583	240	4.1173	0	-	8.49896e-07	2.86661e-06		-	-
Unigene33390	337	4.1051	0	-	1.15376e-09	5.23322e-09		2e-13	Arabidopsis thaliana Ankyrin repeat-containing protein At2g01680
Unigene34354	289	4.103	0	-	2.16994e-08	8.75637e-08		-	-
Unigene26454	289	4.103	0	-	2.16994e-08	8.76252e-08		-	-
Unigene34560	277	4.1024	0	-	4.5189e-08	1.76348e-07		-	-
CL4593.Contig2	265	4.1017	0	-	9.41058e-08	3.55002e-07		-	-
CL7344.Contig2	241	4.1002	0	-	4.08114e-07	1.4353e-06		-	-
Unigene35211	241	4.1002	0	-	4.08114e-07	1.43241e-06		-	-
CL5828.Contig1	229	4.0993	0	-	8.49896e-07	2.87133e-06		-	-
Unigene6236	687	4.0993	0	-	8.49896e-07	2.86057e-06		-	-
Unigene34491	229	4.0993	0	-	8.49896e-07	2.86342e-06		-	-
Unigene30251	229	4.0993	0	-	6.65584e-19	5.42459e-18		-	-
Unigene33263	217	4.0983	0	-	1.7699e-06	5.71455e-06		-	-
Unigene30914	205	4.0972	0	-	3.6858e-06	1.14479e-05		-	-
Unigene31576	278	4.0877	0	-	4.5189e-08	1.76037e-07		-	-
Unigene30921	278	4.0877	0	-	4.5189e-08	1.76444e-07		-	-
Unigene11169	266	4.0863	0	-	9.41058e-08	3.55026e-07		-	-
Unigene31056	254	4.0849	0	-	1.95974e-07	7.12906e-07		-	-
Unigene30522	230	4.0815	0	-	8.49896e-07	2.86241e-06		-	-
CL1015.Contig2	218	4.0795	0	-	1.7699e-06	5.73678e-06		-	-
Unigene34502	218	4.0795	0	-	1.7699e-06	5.73484e-06		-	-
Unigene34238	206	4.0773	0	-	3.6858e-06	1.14559e-05		-	-
Unigene34803	206	4.0773	0	-	3.6858e-06	1.14281e-05		-	-
CL5533.Contig1	388	4.0748	0	-	6.13456e-11	3.10132e-10		5e-18	Arabidopsis thaliana Membrane-anchored ubiquitin-fold protein 4
Unigene31180	267	4.071	0	-	9.41058e-08	3.54933e-07		-	-
Unigene34097	437	4.0702	0	-	3.26176e-12	1.80361e-11		-	-
Unigene32662	255	4.0688	0	-	1.95974e-07	7.14081e-07		-	-
CL8419.Contig1	571	4.0668	0	-	1.02102e-15	7.11338e-15		2e-72	Arabidopsis thaliana Probable beta-1,4-xylosyltransferase IRX9H
Unigene34247	243	4.0664	0	-	4.08114e-07	1.43127e-06		-	-
Unigene34460	231	4.0638	0	-	8.49896e-07	2.8604e-06		-	-
Unigene34302	219	4.0609	0	-	1.7699e-06	5.74261e-06		-	-
Unigene34468	280	4.0585	0	-	4.5189e-08	1.76456e-07		-	-
Unigene31695	207	4.0576	0	-	3.6858e-06	1.14565e-05		-	-
Unigene34425	207	4.0576	0	-	3.6858e-06	1.14177e-05		-	-
CL5472.Contig2	317	4.0523	0	-	5.0036e-09	2.14609e-08		-	-
Unigene32555	244	4.0498	0	-	4.08114e-07	1.43732e-06		-	-
Unigene19793	244	4.0498	0	-	4.08114e-07	1.43847e-06		-	-
CL4421.Contig2	244	4.0498	0	-	4.08114e-07	1.43979e-06		-	-
Unigene34544	232	4.0463	0	-	8.49896e-07	2.86023e-06		-	-
Unigene32213	232	4.0463	0	-	8.49896e-07	2.87302e-06		-	-
Unigene33541	220	4.0424	0	-	1.7699e-06	5.72742e-06		-	-
Unigene34134	440	4.0424	0	-	3.26176e-12	1.79963e-11		-	-
Unigene34546	208	4.0381	0	-	3.6858e-06	1.14343e-05		-	-
CL2855.Contig2	245	4.0332	0	-	4.08114e-07	1.43636e-06		-	-
Unigene34500	282	4.0297	0	-	4.5189e-08	1.75966e-07		-	-
Unigene33619	221	4.0241	0	-	1.7699e-06	5.72935e-06		-	-
Unigene34113	455	4.0177	0	-	1.56627e-12	8.90141e-12		-	-
CL953.Contig1	861	4.0169	0	-	4.8042e-23	4.71409e-22		-	-
Unigene34451	246	4.0169	0	-	4.08114e-07	1.43504e-06		-	-
Unigene30828	283	4.0154	0	-	4.5189e-08	1.76073e-07		-	-
CL4058.Contig2	234	4.0117	0	-	8.49896e-07	2.87521e-06		3e-06	Arabidopsis thaliana Methylenetetrahydrofolate reductase 1
Unigene31264	234	4.0117	0	-	8.49896e-07	2.86829e-06		-	-
Unigene30861	259	4.006	0	-	1.95974e-07	7.15623e-07		-	-
CL7210.Contig1	259	4.006	0	-	1.95974e-07	7.15941e-07		-	-
Unigene30831	284	4.0013	0	-	4.5189e-08	1.76408e-07		-	-
CL3773.Contig2	1025	4.0008	0	-	3.46768e-27	3.91979e-26		6e-38	Hevea brasiliensis Esterase
Unigene33290	247	4.0006	0	-	4.08114e-07	1.43856e-06		-	-
Unigene22238	210	3.9996	0	-	3.6858e-06	1.14845e-05		-	-
Unigene31992	420	3.9996	0	-	1.41455e-11	7.4801e-11		-	-
Unigene34987	210	3.9996	0	-	3.6858e-06	1.14535e-05		-	-
Unigene34662	235	3.9946	0	-	8.49896e-07	2.87741e-06		-	-
Unigene34291	396	3.9925	0	-	6.13456e-11	3.1005e-10		9e-07	Borago officinalis Cytochrome b5
Unigene35135	223	3.988	0	-	1.7699e-06	5.74099e-06		-	-
CL1569.Contig1	694	3.9868	0	-	1.38607e-18	1.11434e-17		7e-76	Arabidopsis thaliana Inorganic pyrophosphatase 2
Unigene34129	248	3.9845	0	-	4.08114e-07	1.43548e-06		-	-
Unigene34096	248	3.9845	0	-	4.08114e-07	1.43592e-06		-	-
Unigene33129	273	3.9815	0	-	9.41058e-08	3.55749e-07		-	-
Unigene22164	211	3.9807	0	-	3.6858e-06	1.14702e-05		-	-
Unigene32386	211	3.9807	0	-	3.6858e-06	1.14436e-05		-	-
Unigene34346	298	3.9791	0	-	2.16994e-08	8.76191e-08		-	-
Unigene35170	236	3.9777	0	-	8.49896e-07	2.86627e-06		-	-
Unigene31698	236	3.9777	0	-	8.49896e-07	2.86846e-06		-	-
Unigene30296	236	3.9777	0	-	8.49896e-07	2.86258e-06		-	-
Unigene33786	236	3.9777	0	-	8.49896e-07	2.87183e-06		-	-
Unigene30588	224	3.9702	0	-	1.7699e-06	5.7271e-06		-	-
Unigene30862	224	3.9702	0	-	1.7699e-06	5.71969e-06		-	-
Unigene32774	274	3.967	0	-	9.41058e-08	3.55282e-07		-	-
Unigene34908	212	3.9619	0	-	3.6858e-06	1.1425e-05		-	-
Unigene34716	212	3.9619	0	-	3.6858e-06	1.14634e-05		-	-
Unigene34399	212	3.9619	0	-	3.6858e-06	1.14783e-05		-	-
Unigene34088	237	3.9609	0	-	8.49896e-07	2.86426e-06		-	-
CL4638.Contig1	237	3.9609	0	-	8.49896e-07	2.86998e-06		-	-
Unigene13511	262	3.9601	0	-	1.95974e-07	7.13448e-07		-	-
CL348.Contig1	262	3.9601	0	-	1.95974e-07	7.13809e-07		-	-
Unigene32250	287	3.9595	0	-	4.5189e-08	1.76324e-07		-	-
Unigene27577	649	3.9587	0	-	2.60686e-17	1.97225e-16		-	-
Unigene31629	362	3.958	0	-	5.5403e-10	2.58474e-09		-	-
CL5337.Contig1	250	3.9526	0	-	7.67566e-06	2.28395e-05		-	-
Unigene34845	225	3.9526	0	-	4.08114e-07	1.43962e-06		-	-
Unigene1755	275	3.9526	0	-	9.41058e-08	3.55072e-07		-	-
Unigene31058	225	3.9526	0	-	1.7699e-06	5.7213e-06		-	-
Unigene30851	225	3.9526	0	-	1.7699e-06	5.72194e-06		-	-
CL4309.Contig2	200	3.9526	0	-	1.7699e-06	5.7329e-06		1e-10	Arabidopsis thaliana Calcium-transporting ATPase 12, plasma membrane-type
Unigene31988	338	3.9467	0	-	2.4027e-09	1.06257e-08		-	-
Unigene32583	313	3.9463	0	-	1.042e-08	4.33155e-08		-	-
Unigene34738	288	3.9457	0	-	4.5189e-08	1.76384e-07		3e-06	Arabidopsis thaliana Aquaporin NIP6-1
CL288.Contig1	263	3.9451	0	-	1.95974e-07	7.12816e-07		-	-
Unigene30856	238	3.9443	0	-	8.49896e-07	2.86224e-06		-	-
Unigene26971	213	3.9433	0	-	3.6858e-06	1.14826e-05		-	-
Unigene34398	213	3.9433	0	-	3.6858e-06	1.14312e-05		-	-
Unigene34372	401	3.9427	0	-	6.13456e-11	3.09751e-10		-	-
Unigene34069	351	3.9413	0	-	1.15376e-09	5.23363e-09		-	-
Unigene1690	301	3.9395	0	-	2.16994e-08	8.76375e-08		-	-
Unigene32356	414	3.9383	0	-	2.94578e-11	1.52463e-10		-	-
CL4217.Contig3	251	3.9368	0	-	4.08114e-07	1.43232e-06		3e-06	Arabidopsis thaliana F-box protein PP2-B13
Unigene13713	565	3.9351	0	-	4.42794e-15	2.97495e-14		-	-
Unigene34917	226	3.9351	0	-	1.7699e-06	5.72452e-06		-	-
Unigene30324	314	3.9337	0	-	1.042e-08	4.33563e-08		-	-
Unigene34668	327	3.9284	0	-	5.0036e-09	2.14641e-08		-	-
CL2918.Contig1	239	3.9278	0	-	8.49896e-07	2.85956e-06		-	-
CL3319.Contig1	239	3.9278	0	-	8.49896e-07	2.85873e-06		2e-37	Capsicum annuum Cell division cycle protein 48 homolog
Unigene32624	302	3.9264	0	-	2.16994e-08	8.74165e-08		-	-
Unigene34252	453	3.9264	0	-	2.16994e-08	8.77794e-08		-	-
Unigene29898	302	3.9264	0	-	3.26176e-12	1.79998e-11		-	-
Unigene34676	428	3.9249	0	-	1.41455e-11	7.46226e-11		-	-
Unigene33626	227	3.9178	0	-	1.7699e-06	5.71391e-06		-	-
CL6875.Contig1	227	3.9178	0	-	1.7699e-06	5.73937e-06		-	-
Unigene32454	265	3.9153	0	-	1.95974e-07	7.14443e-07		-	-
CL7083.Contig2	202	3.9134	0	-	7.67566e-06	2.29368e-05		-	-
Unigene30812	505	3.9134	0	-	1.73428e-13	1.05219e-12		-	-
Unigene31513	202	3.9134	0	-	7.67566e-06	2.28572e-05		-	-
Unigene34424	303	3.9134	0	-	2.16994e-08	8.75453e-08		-	-
Unigene35061	316	3.9088	0	-	1.042e-08	4.33312e-08		-	-
Unigene32328	253	3.9057	0	-	4.08114e-07	1.43909e-06		-	-
Unigene34386	304	3.9006	0	-	1.7699e-06	5.73581e-06		-	-
Unigene19860	228	3.9006	0	-	1.95974e-07	7.14669e-07		-	-
Unigene30302	266	3.9006	0	-	2.16994e-08	8.77732e-08		-	-
CL1499.Contig1	431	3.8976	0	-	1.41455e-11	7.46157e-11		3e-38	Arabidopsis thaliana Glutamate receptor 1.3
Unigene35106	279	3.8959	0	-	9.41058e-08	3.55539e-07		-	-
CL2822.Contig2	241	3.8952	0	-	8.49896e-07	2.87487e-06		-	-
Unigene31030	203	3.8942	0	-	7.67566e-06	2.29094e-05		-	-
Unigene33687	203	3.8942	0	-	7.67566e-06	2.29023e-05		-	-
Unigene34816	203	3.8942	0	-	7.67566e-06	2.28324e-05		-	-
Unigene22271	419	3.8913	0	-	2.94578e-11	1.5223e-10		-	-
Unigene30550	381	3.8903	0	-	2.66042e-10	1.27703e-09		-	-
CL6030.Contig1	305	3.8878	0	-	2.16994e-08	8.76991e-08		-	-
Unigene34274	305	3.8878	0	-	2.16994e-08	8.76683e-08		-	-
CL4178.Contig4	229	3.8835	0	-	1.7699e-06	5.73097e-06		-	-
CL5507.Contig2	560	3.882	0	-	9.22116e-15	6.08231e-14		-	-
CL740.Contig2	242	3.8791	0	-	8.49896e-07	2.85923e-06		8e-27	Arabidopsis thaliana UDP-glycosyltransferase 76E4
Unigene34205	306	3.8751	0	-	7.67566e-06	2.28064e-05		-	-
Unigene34506	459	3.8751	0	-	7.67566e-06	2.28548e-05		-	-
Unigene31097	204	3.8751	0	-	2.16994e-08	8.77608e-08		-	-
CL8599.Contig2	204	3.8751	0	-	3.26176e-12	1.8024e-11		-	-
Unigene34225	587	3.8718	0	-	2.12628e-15	1.4544e-14		-	-
Unigene34420	217	3.8706	0	-	3.6858e-06	1.14263e-05		-	-
Unigene30858	217	3.8706	0	-	3.6858e-06	1.1469e-05		-	-
CL4299.Contig1	447	3.8686	0	-	6.79256e-12	3.67194e-11		-	-
Unigene31864	281	3.8682	0	-	9.41058e-08	3.55679e-07		-	-
Unigene33118	230	3.8667	0	-	1.7699e-06	5.73032e-06		-	-
Unigene34607	243	3.8631	0	-	8.49896e-07	2.87555e-06		-	-
CL7660.Contig1	371	3.862	0	-	5.5403e-10	2.58181e-09		-	-
Unigene34352	256	3.8599	0	-	1.73428e-13	1.0523e-12		-	-
Unigene33257	512	3.8599	0	-	4.08114e-07	1.43662e-06		-	-
Unigene30783	295	3.8521	0	-	4.5189e-08	1.75918e-07		-	-
Unigene33076	231	3.8499	0	-	1.7699e-06	5.71263e-06		-	-
Unigene31487	244	3.8473	0	-	8.49896e-07	2.87775e-06		-	-
Unigene30083	257	3.8449	0	-	4.08114e-07	1.4318e-06		-	-
CL4612.Contig2	257	3.8449	0	-	4.08114e-07	1.43521e-06		-	-
Unigene1814	360	3.8428	0	-	1.15376e-09	5.23198e-09		-	-
Unigene33549	270	3.8428	0	-	1.95974e-07	7.12951e-07		-	-
Unigene34119	373	3.8413	0	-	5.5403e-10	2.58285e-09		-	-
Unigene34547	206	3.8375	0	-	7.67566e-06	2.28916e-05		-	-
CL2611.Contig1	206	3.8375	0	-	7.67566e-06	2.28017e-05		-	-
Unigene34430	309	3.8375	0	-	2.16994e-08	8.74962e-08		-	-
Unigene31085	206	3.8375	0	-	7.67566e-06	2.29106e-05		-	-
Unigene30773	245	3.8316	0	-	8.49896e-07	2.87708e-06		-	-
CL861.Contig3	258	3.83	0	-	4.08114e-07	1.43557e-06		-	-
Unigene34701	258	3.83	0	-	4.08114e-07	1.43416e-06		-	-
Unigene30659	258	3.83	0	-	4.08114e-07	1.43513e-06		-	-
Unigene34426	400	3.8291	0	-	1.27752e-10	6.29733e-10		-	-
Unigene32765	271	3.8286	0	-	1.95974e-07	7.15123e-07		-	-
Unigene34545	297	3.8262	0	-	4.5189e-08	1.75871e-07		-	-
CL6754.Contig2	517	3.8226	0	-	1.73428e-13	1.05319e-12		-	-
Unigene6431	349	3.8223	0	-	2.4027e-09	1.06028e-08		-	-
Unigene29964	530	3.8221	0	-	8.32788e-14	5.16648e-13		-	-
Unigene31486	207	3.8189	0	-	7.67566e-06	2.2938e-05		-	-
Unigene2091	285	3.8139	0	-	9.41058e-08	3.5596e-07		-	-
CL278.Contig14	376	3.8107	0	-	5.5403e-10	2.58789e-09		-	-
CL6088.Contig1	260	3.8006	0	-	1.042e-08	4.34254e-08		-	-
CL2503.Contig1	325	3.8006	0	-	1.95974e-07	7.13719e-07		-	-
Unigene34510	247	3.8006	0	-	4.08114e-07	1.43953e-06		-	-
CL454.Contig2	273	3.8006	0	-	1.7699e-06	5.72066e-06		5e-07	Arabidopsis thaliana DNA-directed RNA polymerase E subunit 1
CL6939.Contig2	234	3.8006	0	-	1.15376e-09	5.22827e-09		-	-
Unigene30925	208	3.8006	0	-	7.67566e-06	2.28159e-05		-	-
CL851.Contig6	208	3.8006	0	-	7.67566e-06	2.27993e-05		-	-
CL7170.Contig1	364	3.8006	0	-	7.67566e-06	2.28312e-05		-	-
Unigene34783	221	3.8006	0	-	8.49896e-07	2.87234e-06		-	-
Unigene30113	208	3.8006	0	-	3.6858e-06	1.14164e-05		-	-
CL7771.Contig1	495	3.7929	0	-	7.52116e-13	4.36899e-12		-	-
Unigene31550	313	3.7884	0	-	2.16994e-08	8.75514e-08		-	-
Unigene33387	274	3.7867	0	-	1.95974e-07	7.14942e-07		-	-
Unigene34647	274	3.7867	0	-	1.95974e-07	7.13583e-07		5e-11	Arabidopsis thaliana 3-ketoacyl-CoA synthase 5
CL1385.Contig6	248	3.7852	0	-	8.49896e-07	2.86863e-06		-	-
Unigene32332	235	3.7844	0	-	1.7699e-06	5.72259e-06		-	-
Unigene30634	222	3.7834	0	-	3.6858e-06	1.14368e-05		-	-
Unigene34032	222	3.7834	0	-	3.6858e-06	1.14683e-05		-	-
CL7511.Contig2	222	3.7834	0	-	3.6858e-06	1.14417e-05		1e-07	Arabidopsis thaliana Receptor-like protein kinase FERONIA
Unigene32923	353	3.779	0	-	2.4027e-09	1.06159e-08		-	-
Unigene30817	249	3.77	0	-	8.49896e-07	2.87606e-06		-	-
Unigene35297	249	3.77	0	-	8.49896e-07	2.8656e-06		-	-
Unigene34348	249	3.77	0	-	8.49896e-07	2.86947e-06		-	-
Unigene30175	341	3.7671	0	-	5.0036e-09	2.14225e-08		-	-
Unigene15337	289	3.7611	0	-	9.41058e-08	3.54863e-07		-	-
Unigene20269	473	3.7604	0	-	3.26176e-12	1.80309e-11		-	-
Unigene22237	368	3.7593	0	-	1.15376e-09	5.23239e-09		-	-
Unigene30868	263	3.7572	0	-	4.08114e-07	1.43688e-06		-	-
Unigene30842	697	3.7569	0	-	1.2518e-17	9.62132e-17		-	-
Unigene10928	434	3.7568	0	-	2.94578e-11	1.52271e-10		-	-
CL5435.Contig2	250	3.755	0	-	8.49896e-07	2.872e-06		-	-
Unigene34842	237	3.7525	0	-	1.7699e-06	5.71744e-06		-	-
Unigene34730	303	3.7504	0	-	4.5189e-08	1.76288e-07		-	-
Unigene10918	224	3.7497	0	-	3.6858e-06	1.14696e-05		-	-
Unigene34342	224	3.7497	0	-	3.6858e-06	1.14189e-05		3e-07	Papaver somniferum NADPH-dependent codeinone reductase 1-4
Unigene31439	224	3.7497	0	-	3.6858e-06	1.14466e-05		-	-
CL4374.Contig1	369	3.7491	0	-	1.15376e-09	5.22744e-09		-	-
Unigene34691	211	3.7465	0	-	7.67566e-06	2.29201e-05		-	-
CL2321.Contig7	277	3.7457	0	-	1.95974e-07	7.13177e-07		-	-
CL2705.Contig3	330	3.743	0	-	4.08114e-07	1.43154e-06		-	-
CL2007.Contig2	264	3.743	0	-	1.042e-08	4.34538e-08		-	-
CL6502.Contig3	251	3.74	0	-	8.49896e-07	2.87758e-06		-	-
Unigene33067	251	3.74	0	-	8.49896e-07	2.87015e-06		-	-
Unigene33333	304	3.7381	0	-	4.5189e-08	1.763e-07		-	-
Unigene34583	238	3.7367	0	-	1.7699e-06	5.72001e-06		-	-
Unigene34496	384	3.7313	0	-	5.5403e-10	2.58495e-09		-	-
Unigene34517	491	3.7232	0	-	1.56627e-12	8.90317e-12		-	-
Unigene32112	292	3.7225	0	-	9.41058e-08	3.55586e-07		-	-
Unigene31621	266	3.7148	0	-	4.08114e-07	1.43891e-06		-	-
Unigene34378	266	3.7148	0	-	4.08114e-07	1.43407e-06		-	-
Unigene31841	213	3.7113	0	-	7.67566e-06	2.2932e-05		-	-
Unigene34412	213	3.7113	0	-	7.67566e-06	2.28347e-05		-	-
Unigene34573	253	3.7104	0	-	8.49896e-07	2.87217e-06		-	-
Unigene33497	253	3.7104	0	-	8.49896e-07	2.87691e-06		-	-
CL2377.Contig2	373	3.7089	0	-	1.15376e-09	5.23116e-09		-	-
Unigene34965	240	3.7055	0	-	1.7699e-06	5.73549e-06		-	-
Unigene34232	240	3.7055	0	-	1.7699e-06	5.72549e-06		-	-
Unigene34930	200	3.7055	0	-	1.59845e-05	4.53227e-05		-	-
Unigene34442	240	3.7055	0	-	1.7699e-06	5.74067e-06		-	-
Unigene30754	227	3.7001	0	-	3.6858e-06	1.14621e-05		-	-
Unigene34885	227	3.7001	0	-	3.6858e-06	1.14287e-05		-	-
Unigene32187	227	3.7001	0	-	3.6858e-06	1.14226e-05		-	-
Unigene31654	227	3.7001	0	-	3.6858e-06	1.1451e-05		-	-
Unigene31974	227	3.7001	0	-	3.6858e-06	1.14201e-05		-	-
Unigene34711	227	3.7001	0	-	3.6858e-06	1.14584e-05		-	-
Unigene33954	708	3.6986	0	-	1.2518e-17	9.62389e-17		1e-09	Arabidopsis thaliana F-box/FBD/LRR-repeat protein At1g13570
Unigene34176	294	3.6971	0	-	2.94578e-11	1.52148e-10		-	-
CL5394.Contig1	441	3.6971	0	-	9.41058e-08	3.55937e-07		-	-
Unigene27825	254	3.6958	0	-	8.49896e-07	2.86711e-06		-	-
Unigene35134	214	3.694	0	-	7.67566e-06	2.28477e-05		-	-
Unigene34848	241	3.6902	0	-	1.7699e-06	5.71776e-06		-	-
Unigene32492	201	3.6871	0	-	1.59845e-05	4.52268e-05		-	-
Unigene31577	349	3.6808	0	-	5.0036e-09	2.14673e-08		-	-
Unigene34337	349	3.6808	0	-	5.0036e-09	2.14146e-08		-	-
Unigene34552	282	3.6793	0	-	1.95974e-07	7.12996e-07		-	-
Unigene34330	215	3.6768	0	-	7.67566e-06	2.29237e-05		-	-
Unigene25732	417	3.673	0	-	1.27752e-10	6.3152e-10		2e-28	Arabidopsis thaliana Pectinesterase 31
Unigene35541	202	3.6689	0	-	1.59845e-05	4.54191e-05		-	-
CL4401.Contig1	243	3.6598	0	-	1.7699e-06	5.73646e-06		-	-
Unigene13379	243	3.6598	0	-	1.7699e-06	5.71937e-06		-	-
Unigene34975	216	3.6598	0	-	7.67566e-06	2.283e-05		-	-
Unigene34670	257	3.6527	0	-	8.49896e-07	2.85839e-06		-	-
Unigene34646	230	3.6518	0	-	3.6858e-06	1.14294e-05		-	-
CL2670.Contig2	812	3.6508	0	-	7.36976e-20	6.27417e-19		8e-06	Arabidopsis thaliana PTI1-like tyrosine-protein kinase 3
CL2815.Contig2	203	3.6508	0	-	1.59845e-05	4.52491e-05		-	-
CL1762.Contig1	488	3.6448	0	-	3.26176e-12	1.80448e-11		-	-
Unigene34688	244	3.6448	0	-	1.7699e-06	5.7342e-06		-	-
CL3613.Contig3	461	3.6439	0	-	1.41455e-11	7.47048e-11		-	-
Unigene33010	339	3.6436	0	-	1.042e-08	4.3278e-08		-	-
Unigene34487	217	3.6429	0	-	7.67566e-06	2.29428e-05		-	-
Unigene30899	312	3.6422	0	-	4.5189e-08	1.76145e-07		-	-
Unigene32223	312	3.6422	0	-	4.5189e-08	1.76133e-07		-	-
Unigene32457	285	3.6405	0	-	1.95974e-07	7.15168e-07		-	-
Unigene35038	285	3.6405	0	-	1.95974e-07	7.13402e-07		-	-
Unigene30439	258	3.6385	0	-	8.49896e-07	2.86208e-06		-	-
Unigene17918	258	3.6385	0	-	8.49896e-07	2.86812e-06		-	-
Unigene30682	231	3.636	0	-	3.6858e-06	1.14864e-05		-	-
Unigene30840	231	3.636	0	-	3.6858e-06	1.1438e-05		-	-
Unigene34319	272	3.6329	0	-	1.59845e-05	4.51424e-05		-	-
CL8297.Contig1	204	3.6329	0	-	4.08114e-07	1.43583e-06		-	-
Unigene34683	218	3.6262	0	-	7.67566e-06	2.28774e-05		-	-
Unigene31814	218	3.6262	0	-	7.67566e-06	2.28797e-05		-	-
CL1279.Contig2	382	3.6215	0	-	1.15376e-09	5.23157e-09		-	-
Unigene34586	232	3.6204	0	-	3.6858e-06	1.14721e-05		-	-
Unigene31053	232	3.6204	0	-	3.6858e-06	1.14839e-05		-	-
Unigene1916	273	3.6196	0	-	4.08114e-07	1.43565e-06		-	-
Unigene30074	369	3.6152	0	-	1.7699e-06	5.73517e-06		4e-07	Arabidopsis thaliana Pollen-specific leucine-rich repeat extensin-like protein 2
CL3123.Contig2	246	3.6152	0	-	1.7699e-06	5.72162e-06		2e-09	Arabidopsis thaliana G-type lectin S-receptor-like serine/threonine-protein kinase At1g61420
Unigene34979	205	3.6152	0	-	2.4027e-09	1.0615e-08		-	-
CL7998.Contig2	246	3.6152	0	-	1.59845e-05	4.51979e-05		-	-
Unigene34953	205	3.6152	0	-	1.59845e-05	4.52736e-05		-	-
Unigene34303	301	3.6112	0	-	9.41058e-08	3.55212e-07		-	-
Unigene32504	219	3.6097	0	-	7.67566e-06	2.28407e-05		-	-
Unigene31123	219	3.6097	0	-	7.67566e-06	2.28892e-05		-	-
Unigene34592	219	3.6097	0	-	7.67566e-06	2.28194e-05		-	-
Unigene30468	233	3.6048	0	-	3.6858e-06	1.14596e-05		1e-08	Arabidopsis thaliana Polyubiquitin 9
CL148.Contig3	302	3.5992	0	-	9.41058e-08	3.55235e-07		-	-
Unigene31461	206	3.5976	0	-	1.59845e-05	4.54146e-05		-	-
Unigene34940	206	3.5976	0	-	1.59845e-05	4.52758e-05		-	-
Unigene34657	261	3.5967	0	-	8.49896e-07	2.87082e-06		-	-
CL7534.Contig1	316	3.5961	0	-	4.5189e-08	1.76432e-07		-	-
Unigene30996	536	3.5949	0	-	3.61162e-13	2.1481e-12		9e-51	Petunia hybrida Heat shock cognate 70 kDa protein
CL2913.Contig1	289	3.5901	0	-	1.95974e-07	7.14262e-07		-	-
Unigene33200	386	3.5839	0	-	1.15376e-09	5.23074e-09		-	-
Unigene34443	262	3.583	0	-	8.49896e-07	2.86543e-06		-	-
Unigene33258	207	3.5802	0	-	4.08114e-07	1.43697e-06		-	-
Unigene22488	276	3.5802	0	-	1.59845e-05	4.52224e-05		-	-
Unigene31362	207	3.5802	0	-	1.59845e-05	4.54123e-05		-	-
Unigene35219	221	3.577	0	-	7.67566e-06	2.28928e-05		-	-
Unigene34488	249	3.5716	0	-	1.7699e-06	5.74164e-06		-	-
Unigene35044	249	3.5716	0	-	1.7699e-06	5.72291e-06		-	-
Unigene30960	277	3.5673	0	-	4.08114e-07	1.43829e-06		-	-
Unigene34982	305	3.5638	0	-	9.41058e-08	3.5603e-07		6e-22	Arabidopsis thaliana Short-chain dehydrogenase reductase 3a
Unigene34383	236	3.559	0	-	3.6858e-06	1.14658e-05		-	-
Unigene34661	250	3.5573	0	-	1.7699e-06	5.73387e-06		-	-
Unigene31021	348	3.5494	0	-	1.042e-08	4.33437e-08		6e-32	Glycyrrhiza echinata Isoflavone 2'-hydroxylase
CL8486.Contig2	627	3.546	0	-	4.42794e-15	2.97461e-14		-	-
Unigene30871	223	3.5449	0	-	7.67566e-06	2.28869e-05		-	-
Unigene32611	223	3.5449	0	-	7.67566e-06	2.29535e-05		-	-
Unigene34878	223	3.5449	0	-	7.67566e-06	2.28513e-05		-	-
Unigene30507	223	3.5449	0	-	7.67566e-06	2.29154e-05		-	-
Unigene31011	223	3.5449	0	-	7.67566e-06	2.29118e-05		-	-
Unigene34754	474	3.544	0	-	1.41455e-11	7.47598e-11		-	-
Unigene30587	251	3.5432	0	-	1.7699e-06	5.73711e-06		-	-
Unigene35136	265	3.5424	0	-	8.49896e-07	2.8742e-06		-	-
Unigene27067	265	3.5424	0	-	8.49896e-07	2.87572e-06		-	-
Unigene34580	307	3.5406	0	-	9.41058e-08	3.56007e-07		-	-
Unigene31732	377	3.5385	0	-	2.4027e-09	1.06199e-08		-	-
Unigene34253	433	3.5372	0	-	1.27752e-10	6.30815e-10		-	-
Unigene34435	252	3.5291	0	-	8.49896e-07	2.8688e-06		-	-
Unigene34587	252	3.5291	0	-	7.67566e-06	2.28643e-05		-	-
Unigene33771	210	3.5291	0	-	4.08114e-07	1.43741e-06		-	-
Unigene31357	280	3.5291	0	-	1.59845e-05	4.51957e-05		-	-
CL5349.Contig1	266	3.5291	0	-	7.67566e-06	2.28714e-05		-	-
Unigene32100	224	3.5291	0	-	3.6858e-06	1.14497e-05		-	-
Unigene30857	224	3.5291	0	-	1.59845e-05	4.53675e-05		-	-
Unigene32470	238	3.5291	0	-	1.7699e-06	5.74229e-06		-	-
Unigene34600	210	3.5291	0	-	1.7699e-06	5.73775e-06		-	-
Unigene31627	210	3.5291	0	-	1.59845e-05	4.52669e-05		-	-
CL4946.Contig1	547	3.5226	0	-	3.61162e-13	2.14544e-12		-	-
Unigene31381	309	3.5177	0	-	9.41058e-08	3.55796e-07		-	-
Unigene22068	267	3.5159	0	-	8.49896e-07	2.86157e-06		-	-
Unigene30865	253	3.5151	0	-	1.7699e-06	5.74293e-06		-	-
CL3704.Contig2	239	3.5143	0	-	3.6858e-06	1.14745e-05		-	-
Unigene17179	1322	3.5131	0	-	1.08549e-30	1.36825e-29		7e-114	Glycine max Cytochrome P450 93A2
Unigene34365	211	3.5124	0	-	1.59845e-05	4.54235e-05		-	-
Unigene34315	282	3.5041	0	-	4.08114e-07	1.43425e-06		-	-
CL2348.Contig3	282	3.5041	0	-	4.08114e-07	1.43812e-06		-	-
Unigene34415	282	3.5041	0	-	4.08114e-07	1.43329e-06		-	-
Unigene31234	254	3.5013	0	-	1.7699e-06	5.73808e-06		-	-
Unigene32880	226	3.4979	0	-	7.67566e-06	2.29249e-05		-	-
CL7292.Contig2	212	3.4958	0	-	1.59845e-05	4.53473e-05		-	-
CL4092.Contig1	255	3.4876	0	-	1.7699e-06	5.71167e-06		-	-
Unigene34689	326	3.4858	0	-	4.5189e-08	1.76648e-07		-	-
Unigene34948	326	3.4858	0	-	4.5189e-08	1.76252e-07		-	-
Unigene34973	326	3.4858	0	-	4.5189e-08	1.76229e-07		-	-
Unigene34223	241	3.4852	0	-	3.6858e-06	1.1446e-05		-	-
CL4328.Contig2	227	3.4825	0	-	7.67566e-06	2.29511e-05		-	-
Unigene34339	227	3.4825	0	-	7.67566e-06	2.29285e-05		-	-
Unigene34933	227	3.4825	0	-	7.67566e-06	2.28277e-05		-	-
Unigene30334	298	3.4817	0	-	1.95974e-07	7.14851e-07		-	-
Unigene31194	369	3.4813	0	-	5.0036e-09	2.14593e-08		-	-
Unigene4134	213	3.4794	0	-	4.08114e-07	1.43671e-06		-	-
CL6653.Contig2	284	3.4794	0	-	1.59845e-05	4.51114e-05		-	-
Unigene35086	284	3.4794	0	-	4.08114e-07	1.43084e-06		-	-
Unigene34651	213	3.4794	0	-	1.59845e-05	4.54505e-05		-	-
CL3111.Contig1	256	3.474	0	-	1.7699e-06	5.72839e-06		-	-
Unigene34685	242	3.4708	0	-	3.6858e-06	1.14609e-05		-	-
Unigene35365	228	3.4672	0	-	7.67566e-06	2.28265e-05		-	-
Unigene31878	428	3.4631	0	-	1.59845e-05	4.51823e-05		-	-
Unigene33143	214	3.4631	0	-	2.66042e-10	1.28056e-09		-	-
Unigene31658	214	3.4631	0	-	1.59845e-05	4.52446e-05		-	-
Unigene31891	314	3.4617	0	-	9.41058e-08	3.55492e-07		6e-19	Arabidopsis thaliana G-type lectin S-receptor-like serine/threonine-protein kinase At4g11900
Unigene35403	200	3.4585	0	-	3.32876e-05	9.01898e-05		-	-
CL1840.Contig2	686	3.4571	0	-	4.9029e-16	3.47219e-15		-	-
Unigene31464	243	3.4565	0	-	3.6858e-06	1.14454e-05		-	-
Unigene33638	429	3.4551	0	-	2.66042e-10	1.28185e-09		3e-21	Artemisia annua Beta-caryophyllene synthase
Unigene34806	229	3.452	0	-	7.67566e-06	2.28418e-05		-	-
Unigene34919	229	3.452	0	-	7.67566e-06	2.29178e-05		-	-
Unigene33427	229	3.452	0	-	7.67566e-06	2.2907e-05		-	-
Unigene15618	344	3.447	0	-	2.16994e-08	8.7656e-08		-	-
Unigene33030	344	3.447	0	-	2.16994e-08	8.74532e-08		1e-43	Arabidopsis thaliana GABA transporter 1
CL5679.Contig1	517	3.4404	0	-	3.26176e-12	1.80431e-11		-	-
Unigene34367	316	3.4397	0	-	9.41058e-08	3.55609e-07		4e-51	Arabidopsis thaliana Probable inorganic phosphate transporter 1-2
Unigene34177	345	3.437	0	-	2.16994e-08	8.75576e-08		-	-
Unigene32402	216	3.4311	0	-	1.59845e-05	4.51912e-05		-	-
Unigene32696	216	3.4311	0	-	1.59845e-05	4.53854e-05		-	-
Unigene30420	216	3.4311	0	-	1.59845e-05	4.52357e-05		-	-
Unigene34549	389	3.4293	0	-	2.4027e-09	1.06306e-08		-	-
Unigene31000	245	3.4283	0	-	3.6858e-06	1.14671e-05		-	-
Unigene34801	245	3.4283	0	-	3.6858e-06	1.14516e-05		-	-
Unigene8610	274	3.4261	0	-	8.49896e-07	2.85906e-06		-	-
CL2913.Contig2	274	3.4261	0	-	8.49896e-07	2.87318e-06		-	-
Unigene34615	202	3.4243	0	-	1.95974e-07	7.14579e-07		-	-
Unigene31075	303	3.4243	0	-	3.32876e-05	9.01218e-05		-	-
Unigene34761	202	3.4243	0	-	3.32876e-05	8.99905e-05		-	-
Unigene34524	231	3.4222	0	-	7.67566e-06	2.281e-05		-	-
CL7882.Contig2	231	3.4222	0	-	7.67566e-06	2.28667e-05		-	-
CL4179.Contig2	520	3.4205	0	-	3.26176e-12	1.80327e-11		2e-44	Arabidopsis thaliana Homeobox protein knotted-1-like 6
CL6844.Contig2	289	3.4192	0	-	4.08114e-07	1.43653e-06		-	-
Unigene34464	217	3.4153	0	-	1.59845e-05	4.5229e-05		-	-
Unigene34832	217	3.4153	0	-	1.59845e-05	4.51291e-05		-	-
Unigene35183	217	3.4153	0	-	1.59845e-05	4.53026e-05		-	-
Unigene30844	217	3.4153	0	-	1.59845e-05	4.52803e-05		-	-
Unigene33522	217	3.4153	0	-	1.59845e-05	4.5258e-05		-	-
Unigene35196	275	3.4136	0	-	8.49896e-07	2.8609e-06		-	-
CL272.Contig2	304	3.413	0	-	1.95974e-07	7.12771e-07		-	-
CL6826.Contig2	493	3.4074	0	-	9.41058e-08	3.54816e-07		-	-
Unigene31674	232	3.4074	0	-	1.41455e-11	7.48148e-11		-	-
Unigene30852	203	3.4074	0	-	3.32876e-05	9.01813e-05		-	-
CL206.Contig1	319	3.4074	0	-	7.67566e-06	2.29059e-05		1e-29	Vitis vinifera Glucan endo-1,3-beta-glucosidase
Unigene30950	276	3.4012	0	-	8.49896e-07	2.86443e-06		-	-
CL2053.Contig2	218	3.3996	0	-	1.59845e-05	4.52982e-05		-	-
Unigene34841	218	3.3996	0	-	1.59845e-05	4.51846e-05		-	-
Unigene32884	291	3.3957	0	-	4.08114e-07	1.43838e-06		-	-
Unigene34673	291	3.3957	0	-	4.08114e-07	1.43768e-06		-	-
CL2867.Contig7	262	3.3944	0	-	1.7699e-06	5.73129e-06		-	-
Unigene31366	262	3.3944	0	-	1.7699e-06	5.72806e-06		-	-
Unigene32695	262	3.3944	0	-	1.7699e-06	5.71295e-06		-	-
Unigene31052	233	3.3928	0	-	7.67566e-06	2.28501e-05		-	-
Unigene33083	335	3.3921	0	-	4.5189e-08	1.76205e-07		-	-
Unigene31384	204	3.3907	0	-	3.32876e-05	9.03772e-05		-	-
Unigene32895	204	3.3907	0	-	3.32876e-05	9.00794e-05		-	-
Unigene33507	277	3.3889	0	-	8.49896e-07	2.86292e-06		-	-
Unigene34576	219	3.3841	0	-	4.08114e-07	1.43821e-06		-	-
Unigene34574	292	3.3841	0	-	1.59845e-05	4.54483e-05		-	-
Unigene34005	263	3.3815	0	-	1.7699e-06	5.74423e-06		-	-
Unigene34567	263	3.3815	0	-	1.7699e-06	5.72516e-06		-	-
CL8411.Contig1	234	3.3783	0	-	7.67566e-06	2.29297e-05		-	-
Unigene34786	234	3.3783	0	-	7.67566e-06	2.28809e-05		-	-
CL7873.Contig1	278	3.3768	0	-	8.49896e-07	2.86375e-06		-	-
CL1277.Contig1	205	3.3742	0	-	3.32876e-05	9.03431e-05		-	-
Unigene32453	205	3.3742	0	-	3.32876e-05	8.98595e-05		-	-
Unigene32750	205	3.3742	0	-	3.32876e-05	8.98806e-05		-	-
Unigene30927	205	3.3742	0	-	3.32876e-05	8.99778e-05		-	-
Unigene30826	205	3.3742	0	-	3.32876e-05	8.99397e-05		-	-
Unigene35026	205	3.3742	0	-	3.32876e-05	8.98047e-05		-	-
Unigene34741	249	3.3732	0	-	3.6858e-06	1.14195e-05		-	-
Unigene32173	249	3.3732	0	-	3.6858e-06	1.14541e-05		2e-11	Arabidopsis thaliana Cysteine-rich receptor-like protein kinase 10
CL7499.Contig1	425	3.3713	0	-	5.5403e-10	2.586e-09		-	-
Unigene2112	220	3.3687	0	-	1.7699e-06	5.71231e-06		-	-
Unigene34889	352	3.3687	0	-	1.59845e-05	4.54303e-05		-	-
Unigene34664	264	3.3687	0	-	1.7699e-06	5.73194e-06		-	-
Unigene34833	220	3.3687	0	-	1.59845e-05	4.51224e-05		-	-
CL7589.Contig1	264	3.3687	0	-	2.16994e-08	8.77238e-08		-	-
Unigene30154	323	3.3652	0	-	9.41058e-08	3.55422e-07		-	-
Unigene32169	279	3.3647	0	-	8.49896e-07	2.86275e-06		-	-
Unigene26711	235	3.3639	0	-	7.67566e-06	2.28147e-05		-	-
Unigene13124	235	3.3639	0	-	7.67566e-06	2.2843e-05		-	-
Unigene31803	235	3.3639	0	-	7.67566e-06	2.28041e-05		-	-
Unigene30415	250	3.3597	0	-	3.6858e-06	1.14386e-05		5e-07	Arabidopsis thaliana Fatty acid amide hydrolase
Unigene33431	353	3.3591	0	-	2.16994e-08	8.75945e-08		-	-
Unigene4714	1412	3.3591	0	-	2.50298e-31	3.20988e-30		4e-102	Arabidopsis thaliana Serine/threonine-protein kinase PBS1
Unigene34918	206	3.3578	0	-	3.32876e-05	8.97836e-05		-	-
Unigene33419	206	3.3578	0	-	3.32876e-05	9.00286e-05		-	-
Unigene30789	206	3.3578	0	-	3.32876e-05	9.00328e-05		-	-
Unigene30777	206	3.3578	0	-	3.32876e-05	9.02579e-05		-	-
CL1881.Contig4	589	3.3553	0	-	1.73428e-13	1.05352e-12		1e-17	Arabidopsis thaliana Probable disease resistance protein At5g66910
Unigene32004	221	3.3534	0	-	1.59845e-05	4.53608e-05		-	-
Unigene36122	221	3.3534	0	-	1.59845e-05	4.52157e-05		3e-13	Arabidopsis thaliana Uncharacterized mitochondrial protein AtMg00810
Unigene34792	236	3.3496	0	-	7.67566e-06	2.29344e-05		8e-08	Arabidopsis thaliana Proline-rich receptor-like protein kinase PERK2
Unigene29901	723	3.3485	0	-	2.35434e-16	1.70021e-15		-	-
Unigene34666	251	3.3463	0	-	3.6858e-06	1.1422e-05		-	-
Unigene34109	266	3.3434	0	-	2.4027e-09	1.06102e-08		-	-
CL381.Contig2	399	3.3434	0	-	1.7699e-06	5.74034e-06		-	-
Unigene31099	207	3.3416	0	-	3.32876e-05	9.0309e-05		-	-
CL8612.Contig2	222	3.3383	0	-	1.59845e-05	4.54011e-05		-	-
Unigene34650	222	3.3383	0	-	1.59845e-05	4.53451e-05		-	-
CL4781.Contig1	311	3.3362	0	-	1.95974e-07	7.14035e-07		-	-
Unigene34764	252	3.333	0	-	3.6858e-06	1.14158e-05		-	-
Unigene32639	371	3.3293	0	-	1.042e-08	4.33971e-08		-	-
Unigene30843	1010	3.3264	0	-	2.08348e-22	1.98939e-21		-	-
Unigene34453	327	3.324	0	-	9.41058e-08	3.56054e-07		-	-
Unigene34336	223	3.3234	0	-	1.59845e-05	4.51136e-05		-	-
Unigene31956	223	3.3234	0	-	1.59845e-05	4.53764e-05		-	-
Unigene31844	253	3.3199	0	-	3.6858e-06	1.14752e-05		-	-
CL7144.Contig1	387	3.3194	0	-	5.0036e-09	2.14385e-08		-	-
Unigene31565	268	3.3184	0	-	1.7699e-06	5.74196e-06		-	-
Unigene35020	268	3.3184	0	-	1.7699e-06	5.72903e-06		-	-
Unigene34697	268	3.3184	0	-	1.7699e-06	5.72968e-06		-	-
Unigene30078	283	3.3171	0	-	8.49896e-07	2.87048e-06		-	-
Unigene35328	298	3.3159	0	-	4.08114e-07	1.43442e-06		-	-
CL7911.Contig3	388	3.3108	0	-	5.0036e-09	2.14194e-08		8e-53	Arabidopsis thaliana Probable boron transporter 2
Unigene30736	209	3.3096	0	-	3.32876e-05	8.97583e-05		-	-
Unigene35749	209	3.3096	0	-	3.32876e-05	9.04114e-05		-	-
Unigene32909	209	3.3096	0	-	3.32876e-05	8.99693e-05		-	-
Unigene25586	209	3.3096	0	-	3.32876e-05	9.03004e-05		-	-
Unigene34722	642	3.3092	0	-	1.9203e-14	1.24059e-13		-	-
Unigene35346	224	3.3085	0	-	1.59845e-05	4.52513e-05		-	-
Unigene30790	269	3.3061	0	-	1.7699e-06	5.72355e-06		-	-
Unigene34957	299	3.3048	0	-	4.08114e-07	1.43918e-06		-	-
Unigene33086	374	3.3026	0	-	1.042e-08	4.32624e-08		-	-
Unigene30764	240	3.2938	0	-	4.08114e-07	1.43539e-06		-	-
Unigene31740	225	3.2938	0	-	7.67566e-06	2.2944e-05		-	-
Unigene34895	270	3.2938	0	-	1.59845e-05	4.53585e-05		-	-
Unigene33306	255	3.2938	0	-	3.6858e-06	1.14665e-05		-	-
CL2699.Contig3	300	3.2938	0	-	1.7699e-06	5.73226e-06		-	-
Unigene31499	256	3.281	0	-	3.6858e-06	1.14485e-05		-	-
Unigene32059	256	3.281	0	-	3.6858e-06	1.14318e-05		3e-14	Arabidopsis thaliana ABC transporter G family member 39
Unigene35058	256	3.281	0	-	3.6858e-06	1.14269e-05		-	-
Unigene35638	241	3.2802	0	-	7.67566e-06	2.28785e-05		-	-
Unigene30570	241	3.2802	0	-	7.67566e-06	2.29309e-05		-	-
Unigene30796	226	3.2792	0	-	1.59845e-05	4.53921e-05		-	-
Unigene31588	226	3.2792	0	-	1.59845e-05	4.5169e-05		-	-
Unigene34287	211	3.2782	0	-	3.32876e-05	8.98637e-05		-	-
Unigene31447	211	3.2782	0	-	3.32876e-05	9.02323e-05		-	-
Unigene35674	211	3.2782	0	-	3.32876e-05	9.03132e-05		-	-
CL6284.Contig2	211	3.2782	0	-	3.32876e-05	8.9927e-05		-	-
Unigene6527	543	3.2756	0	-	3.26176e-12	1.805e-11		-	-
Unigene31610	332	3.274	0	-	9.41058e-08	3.55983e-07		-	-
Unigene32196	468	3.2727	0	-	1.27752e-10	6.30328e-10		6e-66	Arabidopsis thaliana NAC domain-containing protein 100
Unigene35123	257	3.2682	0	-	3.6858e-06	1.14244e-05		-	-
Unigene34455	242	3.2666	0	-	7.67566e-06	2.28206e-05		-	-
CL3885.Contig1	348	3.2654	0	-	4.5189e-08	1.75954e-07		-	-
Unigene34508	227	3.2648	0	-	1.59845e-05	4.52313e-05		-	-
CL232.Contig1	212	3.2627	0	-	3.32876e-05	9.0326e-05		-	-
Unigene32202	318	3.2627	0	-	1.95974e-07	7.15486e-07		-	-
CL4031.Contig1	303	3.2612	0	-	4.08114e-07	1.4325e-06		-	-
Unigene34264	591	3.2604	0	-	3.61162e-13	2.14788e-12		9e-20	Arabidopsis thaliana Glutamate receptor 1.4
Unigene30128	379	3.2591	0	-	1.042e-08	4.33218e-08		-	-
Unigene34928	258	3.2555	0	-	3.6858e-06	1.14152e-05		-	-
CL5999.Contig2	425	3.2551	0	-	1.15376e-09	5.24232e-09		4e-07	Arabidopsis thaliana Chloroplastic PGR5-like protein 1A
Unigene34891	243	3.2532	0	-	7.67566e-06	2.29047e-05		4e-06	Arabidopsis thaliana B3 domain-containing protein At1g05920
Unigene33409	228	3.2505	0	-	2.66042e-10	1.27661e-09		-	-
Unigene34942	228	3.2505	0	-	1.59845e-05	4.54078e-05		-	-
Unigene6253	228	3.2505	0	-	1.59845e-05	4.52714e-05		-	-
CL8744.Contig1	456	3.2505	0	-	1.59845e-05	4.5238e-05		-	-
Unigene31269	213	3.2474	0	-	3.32876e-05	9.03388e-05		-	-
Unigene35088	213	3.2474	0	-	3.32876e-05	9.00201e-05		1e-12	Zea mays Putative AC9 transposase
Unigene34465	213	3.2474	0	-	3.32876e-05	9.02281e-05		-	-
Unigene11263	350	3.2468	0	-	4.5189e-08	1.76336e-07		7e-06	Arabidopsis thaliana Mitochondrial import receptor subunit TOM40-1
Unigene29902	244	3.2398	0	-	7.67566e-06	2.28584e-05		-	-
Unigene17725	244	3.2398	0	-	7.67566e-06	2.28726e-05		-	-
Unigene18724	290	3.237	0	-	8.49896e-07	2.86678e-06		-	-
Unigene30576	229	3.2363	0	-	1.59845e-05	4.52179e-05		-	-
Unigene34740	229	3.2363	0	-	1.59845e-05	4.51624e-05		-	-
Unigene31300	214	3.2323	0	-	3.32876e-05	9.03943e-05		-	-
Unigene35978	214	3.2323	0	-	3.32876e-05	8.97415e-05		-	-
Unigene33542	214	3.2323	0	-	3.32876e-05	9.02706e-05		-	-
Unigene35031	260	3.2305	0	-	3.6858e-06	1.14207e-05		-	-
Unigene34379	413	3.23	0	-	2.4027e-09	1.05947e-08		-	-
Unigene34532	429	3.2247	0	-	1.15376e-09	5.23859e-09		-	-
Unigene34926	307	3.2187	0	-	4.08114e-07	1.43873e-06		-	-
Unigene34436	215	3.2172	0	-	3.32876e-05	8.98342e-05		-	-
Unigene31051	215	3.2172	0	-	3.32876e-05	8.99651e-05		-	-
Unigene32910	338	3.2159	0	-	9.41058e-08	3.54537e-07		-	-
Unigene30961	200	3.2115	0	-	6.9321e-05	0.000178979		-	-
Unigene34401	200	3.2115	0	-	6.9321e-05	0.000178971		-	-
Unigene35336	231	3.2083	0	-	1.59845e-05	4.51712e-05		-	-
Unigene34474	231	3.2083	0	-	1.59845e-05	4.51779e-05		-	-
Unigene30391	231	3.2083	0	-	1.59845e-05	4.53989e-05		-	-
Unigene34880	262	3.2058	0	-	3.6858e-06	1.14851e-05		-	-
Unigene30709	447	3.2054	0	-	5.5403e-10	2.58327e-09		-	-
CL4898.Contig3	293	3.2039	0	-	8.49896e-07	2.85889e-06		1e-07	Arabidopsis thaliana Phosphoenolpyruvate carboxykinase [ATP]
Unigene31378	216	3.2023	0	-	3.32876e-05	9.01856e-05		-	-
Unigene32274	216	3.2023	0	-	3.32876e-05	8.99736e-05		-	-
Unigene31417	386	3.2	0	-	1.042e-08	4.34569e-08		-	-
Unigene29886	309	3.1979	0	-	4.08114e-07	1.43644e-06		-	-
Unigene34945	309	3.1979	0	-	4.08114e-07	1.43197e-06		-	-
Unigene32998	340	3.1969	0	-	9.41058e-08	3.55446e-07		-	-
CL7838.Contig1	201	3.1955	0	-	6.9321e-05	0.0001791		-	-
Unigene34619	201	3.1955	0	-	6.9321e-05	0.000178115		-	-
Unigene32869	263	3.1936	0	-	3.6858e-06	1.1417e-05		-	-
Unigene35475	248	3.1876	0	-	3.32876e-05	9.01516e-05		-	-
CL8205.Contig1	217	3.1876	0	-	1.7699e-06	5.72774e-06		-	-
Unigene29975	279	3.1876	0	-	1.7699e-06	5.72484e-06		-	-
Unigene32676	217	3.1876	0	-	7.67566e-06	2.28489e-05		-	-
Unigene30389	279	3.1876	0	-	3.32876e-05	9.00667e-05		-	-
Unigene31240	248	3.1876	0	-	7.67566e-06	2.29392e-05		1e-17	Arabidopsis thaliana Uncharacterized mitochondrial protein AtMg00810
Unigene14599	528	3.1815	0	-	1.41455e-11	7.46363e-11		-	-
Unigene34890	264	3.1815	0	-	3.6858e-06	1.14324e-05		1e-15	Arabidopsis thaliana Mitogen-activated protein kinase 16
Unigene34694	233	3.1807	0	-	1.59845e-05	4.5287e-05		-	-
CL4027.Contig2	202	3.1797	0	-	6.9321e-05	0.000178923		-	-
Unigene33596	202	3.1797	0	-	6.9321e-05	0.000177885		-	-
Unigene35049	373	3.179	0	-	2.16994e-08	8.74839e-08		-	-
Unigene34712	249	3.1748	0	-	7.67566e-06	2.28691e-05		-	-
CL8660.Contig2	249	3.1748	0	-	7.67566e-06	2.29011e-05		-	-
Unigene35042	218	3.1729	0	-	3.32876e-05	8.9889e-05		-	-
Unigene30866	218	3.1729	0	-	3.32876e-05	8.99144e-05		-	-
Unigene15405	483	3.1711	0	-	1.27752e-10	6.30544e-10		-	-
Unigene32222	265	3.1695	0	-	3.6858e-06	1.14331e-05		-	-
Unigene35805	234	3.1671	0	-	1.59845e-05	4.5189e-05		-	-
Unigene33437	281	3.1649	0	-	1.7699e-06	5.71905e-06		-	-
Unigene35209	203	3.164	0	-	6.9321e-05	0.000178586		-	-
Unigene35509	203	3.164	0	-	6.9321e-05	0.000179044		-	-
Unigene34721	203	3.164	0	-	6.9321e-05	0.000178522		-	-
Unigene35229	203	3.164	0	-	6.9321e-05	0.000178698		-	-
Unigene33700	250	3.1621	0	-	7.67566e-06	2.28111e-05		-	-
CL1576.Contig2	219	3.1585	0	-	3.32876e-05	8.98721e-05		-	-
Unigene31893	266	3.1576	0	-	3.6858e-06	1.1459e-05		-	-
Unigene35317	266	3.1576	0	-	3.6858e-06	1.143e-05		-	-
Unigene4338	360	3.1566	0	-	4.5189e-08	1.76576e-07		-	-
CL6458.Contig1	235	3.1537	0	-	1.59845e-05	4.52892e-05		-	-
Unigene34604	298	3.1501	0	-	8.49896e-07	2.86897e-06		-	-
Unigene34804	251	3.1495	0	-	7.67566e-06	2.28253e-05		-	-
Unigene34680	251	3.1495	0	-	7.67566e-06	2.29035e-05		-	-
Unigene35421	204	3.1485	0	-	6.9321e-05	0.000178387		-	-
Unigene30638	408	3.1485	0	-	5.0036e-09	2.14513e-08		-	-
Unigene22181	204	3.1485	0	-	6.9321e-05	0.000178875		-	-
CL1927.Contig2	471	3.147	0	-	2.66042e-10	1.27714e-09		-	-
Unigene30930	267	3.1458	0	-	3.6858e-06	1.14392e-05		-	-
CL1807.Contig3	236	3.1403	0	-	1.59845e-05	4.53876e-05		-	-
Unigene35342	252	3.137	0	-	7.67566e-06	2.29475e-05		6e-09	Oryza sativa subsp. japonica Tubby-like F-box protein 8
Unigene8636	252	3.137	0	-	7.67566e-06	2.2888e-05		-	-
CL2945.Contig1	268	3.134	0	-	3.6858e-06	1.14146e-05		-	-
Unigene35339	205	3.1331	0	-	6.9321e-05	0.000177877		-	-
Unigene34964	205	3.1331	0	-	6.9321e-05	0.000178139		-	-
Unigene32442	205	3.1331	0	-	6.9321e-05	0.000179189		-	-
Unigene6646	284	3.1314	0	-	1.7699e-06	5.73872e-06		-	-
Unigene30917	221	3.1299	0	-	1.15376e-09	5.22868e-09		-	-
CL2009.Contig2	442	3.1299	0	-	3.32876e-05	9.02877e-05		-	-
Unigene35072	221	3.1299	0	-	3.32876e-05	8.97962e-05		-	-
Unigene34584	253	3.1246	0	-	7.67566e-06	2.29166e-05		-	-
Unigene31084	253	3.1246	0	-	7.67566e-06	2.29356e-05		-	-
Unigene35037	253	3.1246	0	-	7.67566e-06	2.28987e-05		-	-
Unigene25479	269	3.1224	0	-	3.6858e-06	1.14349e-05		4e-21	Vitis vinifera Glucan endo-1,3-beta-glucosidase
Unigene35848	206	3.1179	0	-	6.9321e-05	0.000178131		5e-11	Arabidopsis thaliana Pentatricopeptide repeat-containing protein At3g62890
Unigene35708	206	3.1179	0	-	6.9321e-05	0.000177972		-	-
CL6005.Contig6	206	3.1179	0	-	6.9321e-05	0.000177933		-	-
Unigene30726	206	3.1179	0	-	6.9321e-05	0.000177925		-	-
Unigene34475	206	3.1179	0	-	6.9321e-05	0.000179181		-	-
Unigene35497	206	3.1179	0	-	6.9321e-05	0.000179237		-	-
Unigene34234	317	3.1172	0	-	4.08114e-07	1.43759e-06		-	-
CL740.Contig5	444	3.1158	0	-	1.15376e-09	5.23694e-09		8e-24	Arabidopsis thaliana UDP-glycosyltransferase 76E2
Unigene31430	666	3.1158	0	-	3.32876e-05	8.98679e-05		-	-
Unigene30207	222	3.1158	0	-	3.999e-14	2.5309e-13		-	-
Unigene34709	476	3.1139	0	-	1.59845e-05	4.51801e-05		-	-
Unigene34373	238	3.1139	0	-	1.59845e-05	4.53049e-05		-	-
Unigene34314	238	3.1139	0	-	2.66042e-10	1.28174e-09		-	-
Unigene34929	365	3.1133	0	-	4.5189e-08	1.76097e-07		-	-
Unigene31006	350	3.1056	0	-	9.41058e-08	3.55866e-07		-	-
Unigene10985	366	3.1048	0	-	4.5189e-08	1.76612e-07		-	-
Unigene34353	207	3.1029	0	-	6.9321e-05	0.000178347		-	-
Unigene35157	207	3.1029	0	-	6.9321e-05	0.000177948		-	-
CL4809.Contig3	223	3.1018	0	-	3.32876e-05	9.02536e-05		-	-
Unigene35393	223	3.1018	0	-	3.32876e-05	8.98553e-05		-	-
CL4019.Contig2	239	3.1009	0	-	1.59845e-05	4.53899e-05		-	-
Unigene34828	239	3.1009	0	-	1.59845e-05	4.52848e-05		-	-
Unigene32325	239	3.1009	0	-	1.59845e-05	4.5316e-05		-	-
Unigene30752	271	3.0994	0	-	3.6858e-06	1.1482e-05		-	-
Unigene35091	287	3.0987	0	-	1.7699e-06	5.7242e-06		-	-
Unigene35688	256	3.088	0	-	6.9321e-05	0.000178219		7e-09	Avena sativa Phytochrome A type 4
Unigene34988	256	3.088	0	-	1.59845e-05	4.52046e-05		-	-
Unigene32295	240	3.088	0	-	1.59845e-05	4.51313e-05		4e-31	Arabidopsis thaliana Probable mediator of RNA polymerase II transcription subunit 37c
Unigene35166	256	3.088	0	-	3.32876e-05	8.98426e-05		4e-07	Pisum sativum Chloroplastic aspartate carbamoyltransferase 2
Unigene34952	208	3.088	0	-	1.59845e-05	4.5428e-05		-	-
Unigene34566	208	3.088	0	-	6.9321e-05	0.000178227		-	-
CL8887.Contig2	208	3.088	0	-	6.9321e-05	0.000178907		-	-
Unigene30509	240	3.088	0	-	7.67566e-06	2.29464e-05		-	-
Unigene31111	224	3.088	0	-	7.67566e-06	2.29225e-05		-	-
Unigene31049	240	3.088	0	-	7.67566e-06	2.29487e-05		-	-
Unigene35284	305	3.0778	0	-	8.49896e-07	2.86174e-06		-	-
Unigene34620	289	3.0773	0	-	1.7699e-06	5.72227e-06		-	-
CL2505.Contig5	289	3.0773	0	-	1.7699e-06	5.73323e-06		-	-
Unigene34857	289	3.0773	0	-	1.7699e-06	5.71199e-06		-	-
Unigene34873	273	3.0766	0	-	3.6858e-06	1.14677e-05		-	-
Unigene34408	273	3.0766	0	-	3.6858e-06	1.14714e-05		-	-
CL2235.Contig2	241	3.0751	0	-	1.59845e-05	4.53004e-05		-	-
Unigene34796	225	3.0742	0	-	3.32876e-05	9.01091e-05		-	-
Unigene35757	209	3.0732	0	-	6.9321e-05	0.000178642		-	-
CL3114.Contig1	209	3.0732	0	-	6.9321e-05	0.000178195		-	-
Unigene34894	209	3.0732	0	-	6.9321e-05	0.000178618		-	-
Unigene34565	209	3.0732	0	-	6.9321e-05	0.000179036		-	-
Unigene35274	354	3.0705	0	-	9.41058e-08	3.55329e-07		-	-
Unigene2102	322	3.0688	0	-	4.08114e-07	1.43206e-06		-	-
Unigene34563	290	3.0667	0	-	1.7699e-06	5.73905e-06		-	-
CL8514.Contig2	274	3.0654	0	-	3.6858e-06	1.14733e-05		4e-08	Arabidopsis thaliana Receptor-like protein kinase ANXUR1
CL5816.Contig2	274	3.0654	0	-	3.6858e-06	1.14808e-05		-	-
Unigene1053	258	3.064	0	-	7.67566e-06	2.29499e-05		6e-06	Vitis vinifera (-)-alpha-terpineol synthase
Unigene30126	258	3.064	0	-	7.67566e-06	2.29332e-05		-	-
Unigene35649	258	3.064	0	-	7.67566e-06	2.28655e-05		-	-
Unigene35204	242	3.0624	0	-	1.59845e-05	4.51402e-05		-	-
CL5493.Contig2	226	3.0606	0	-	3.32876e-05	8.98975e-05		-	-
Unigene31090	210	3.0585	0	-	6.9321e-05	0.000178426		-	-
CL6101.Contig2	598	3.057	0	-	1.56627e-12	8.89438e-12		1e-21	Arabidopsis thaliana ABC transporter B family member 20
Unigene34639	259	3.0522	0	-	7.67566e-06	2.29273e-05		-	-
Unigene35221	259	3.0522	0	-	7.67566e-06	2.28608e-05		-	-
Unigene35483	243	3.0498	0	-	1.59845e-05	4.52937e-05		-	-
Unigene30883	243	3.0498	0	-	1.59845e-05	4.5372e-05		-	-
Unigene35646	243	3.0498	0	-	1.59845e-05	4.5118e-05		-	-
Unigene6747	308	3.0479	0	-	8.49896e-07	2.86359e-06		-	-
Unigene34782	227	3.0471	0	-	3.32876e-05	8.99228e-05		-	-
Unigene35125	211	3.0441	0	-	6.9321e-05	0.000179084		-	-
CL1285.Contig2	260	3.0404	0	-	7.67566e-06	2.28466e-05		-	-
Unigene35364	260	3.0404	0	-	7.67566e-06	2.28076e-05		-	-
Unigene34814	374	3.0384	0	-	4.5189e-08	1.766e-07		1e-44	Artemisia annua (E)-beta-farnesene synthase
Unigene31045	309	3.038	0	-	8.49896e-07	2.87538e-06		-	-
Unigene34103	553	3.0377	0	-	1.41455e-11	7.47117e-11		-	-
Unigene20331	244	3.0373	0	-	1.59845e-05	4.53832e-05		-	-
Unigene35027	244	3.0373	0	-	1.59845e-05	4.51557e-05		-	-
Unigene27083	244	3.0373	0	-	1.59845e-05	4.52915e-05		-	-
CL8751.Contig1	358	3.0362	0	-	9.41058e-08	3.54584e-07		-	-
Unigene35985	228	3.0338	0	-	3.32876e-05	9.02238e-05		-	-
CL724.Contig1	212	3.0297	0	-	6.9321e-05	0.000178243		-	-
Unigene35285	212	3.0297	0	-	6.9321e-05	0.000178052		-	-
CL6123.Contig1	425	3.0226	0	-	5.0036e-09	2.14273e-08		-	-
CL8661.Contig1	376	3.0223	0	-	4.5189e-08	1.76672e-07		-	-
Unigene34568	278	3.0213	0	-	3.6858e-06	1.14789e-05		-	-
Unigene35075	278	3.0213	0	-	3.6858e-06	1.14578e-05		-	-
Unigene35059	229	3.0205	0	-	3.32876e-05	8.98215e-05		-	-
CL273.Contig2	360	3.0193	0	-	9.41058e-08	3.54746e-07		-	-
Unigene34955	213	3.0155	0	-	6.9321e-05	0.000178291		-	-
CL7667.Contig2	328	3.0126	0	-	4.08114e-07	1.43495e-06		-	-
Unigene35329	246	3.0126	0	-	4.08114e-07	1.43267e-06		-	-
Unigene34503	328	3.0126	0	-	1.59845e-05	4.52023e-05		7e-10	Arabidopsis thaliana ATPase 5, plasma membrane-type
Unigene31497	279	3.0105	0	-	3.6858e-06	1.1464e-05		-	-
Unigene34338	312	3.0088	0	-	8.49896e-07	2.86325e-06		-	-
Unigene33615	312	3.0088	0	-	8.49896e-07	2.86611e-06		-	-
Unigene31372	230	3.0074	0	-	3.32876e-05	8.9982e-05		-	-
CL3828.Contig1	230	3.0074	0	-	3.32876e-05	9.01728e-05		-	-
CL6409.Contig1	263	3.0058	0	-	7.67566e-06	2.29452e-05		-	-
Unigene20284	296	3.0045	0	-	1.7699e-06	5.74131e-06		-	-
Unigene32784	362	3.0027	0	-	9.41058e-08	3.55773e-07		-	-
Unigene25599	214	3.0014	0	-	6.9321e-05	0.000179092		-	-
Unigene34589	214	3.0014	0	-	6.9321e-05	0.000178012		-	-
Unigene32200	247	3.0004	0	-	1.59845e-05	4.53809e-05		-	-
Unigene34717	247	3.0004	0	-	1.59845e-05	4.52068e-05		-	-
Unigene30058	313	2.9992	0	-	8.49896e-07	2.8693e-06		-	-
Unigene34690	313	2.9992	0	-	8.49896e-07	2.86141e-06		-	-
Unigene35090	479	2.9913	0	-	5.5403e-10	2.58642e-09		-	-
Unigene35397	248	2.9883	0	-	1.59845e-05	4.52335e-05		-	-
Unigene31784	215	2.9874	0	-	6.9321e-05	0.000178779		-	-
Unigene35099	215	2.9874	0	-	6.9321e-05	0.00017845		-	-
Unigene35245	331	2.9853	0	-	4.08114e-07	1.43145e-06		-	-
Unigene31104	265	2.9831	0	-	7.67566e-06	2.28123e-05		-	-
Unigene34870	232	2.9815	0	-	3.32876e-05	9.02664e-05		-	-
CL4399.Contig3	415	2.9763	0	-	1.042e-08	4.33594e-08		-	-
Unigene34921	332	2.9763	0	-	4.08114e-07	1.43294e-06		-	-
Unigene35508	216	2.9736	0	-	6.9321e-05	0.000178682		-	-
Unigene30735	216	2.9736	0	-	6.9321e-05	0.000178674		-	-
Unigene31014	216	2.9736	0	-	6.9321e-05	0.000178731		-	-
Unigene9114	349	2.9729	0	-	1.95974e-07	7.13674e-07		-	-
Unigene30788	266	2.9719	0	-	7.67566e-06	2.28631e-05		-	-
Unigene31383	316	2.9707	0	-	8.49896e-07	2.87065e-06		-	-
CL932.Contig2	233	2.9687	0	-	3.32876e-05	9.03986e-05		-	-
Unigene34824	233	2.9687	0	-	3.32876e-05	8.98089e-05		-	-
Unigene34826	283	2.9679	0	-	3.6858e-06	1.14232e-05		-	-
CL673.Contig1	666	2.9674	0	-	1.73428e-13	1.0513e-12		-	-
CL479.Contig3	716	2.9672	0	-	1.9203e-14	1.23947e-13		-	-
Unigene34866	383	2.967	0	-	4.5189e-08	1.76552e-07		-	-
Unigene34847	200	2.9644	0	-	0.00014436	0.000352178		-	-
CL4016.Contig3	500	2.9644	0	-	2.66042e-10	1.27938e-09		-	-
Unigene35152	200	2.9644	0	-	1.59845e-05	4.52602e-05		-	-
Unigene30838	250	2.9644	0	-	0.00014436	0.000352118		-	-
Unigene33190	200	2.9644	0	-	0.00014436	0.000352642		-	-
CL202.Contig3	200	2.9644	0	-	0.00014436	0.000353438		-	-
Unigene31177	200	2.9644	0	-	0.00014436	0.000352732		-	-
Unigene35758	267	2.9607	0	-	7.67566e-06	2.28218e-05		-	-
Unigene35116	217	2.9599	0	-	6.9321e-05	0.000178339		-	-
Unigene35247	217	2.9599	0	-	6.9321e-05	0.000179221		-	-
Unigene35450	217	2.9599	0	-	6.9321e-05	0.000178771		-	-
Unigene32704	217	2.9599	0	-	6.9321e-05	0.000178466		-	-
Unigene31479	334	2.9585	0	-	4.08114e-07	1.43785e-06		-	-
Unigene32604	234	2.956	0	-	3.32876e-05	9.00159e-05		-	-
Unigene35043	251	2.9526	0	-	1.59845e-05	4.54168e-05		-	-
Unigene35354	251	2.9526	0	-	1.59845e-05	4.54033e-05		-	-
CL8257.Contig1	201	2.9497	0	-	0.00014436	0.000353649		-	-
Unigene35191	201	2.9497	0	-	0.00014436	0.00035179		-	-
Unigene35544	201	2.9497	0	-	0.00014436	0.000353393		-	-
Unigene31204	201	2.9497	0	-	0.00014436	0.000353122		-	-
Unigene34731	285	2.9471	0	-	3.6858e-06	1.14405e-05		-	-
Unigene31218	218	2.9463	0	-	6.9321e-05	0.000179132		-	-
Unigene35516	218	2.9463	0	-	6.9321e-05	0.000178915		-	-
Unigene4493	218	2.9463	0	-	6.9321e-05	0.000178859		-	-
CL7309.Contig2	302	2.9448	0	-	1.7699e-06	5.73258e-06		-	-
Unigene35383	235	2.9434	0	-	3.32876e-05	9.01686e-05		-	-
Unigene30798	235	2.9434	0	-	3.32876e-05	8.97499e-05		8e-08	Oryza sativa subsp. japonica Acetyl-CoA carboxylase 1
Unigene35225	235	2.9434	0	-	3.32876e-05	9.01346e-05		4e-12	Arabidopsis thaliana Chloroplastic adenylate isopentenyltransferase 5
Unigene35527	235	2.9434	0	-	3.32876e-05	9.03729e-05		-	-
Unigene35153	235	2.9434	0	-	3.32876e-05	8.98933e-05		-	-
Unigene35277	403	2.9424	0	-	2.16994e-08	8.76498e-08		-	-
CL7412.Contig2	588	2.9409	0	-	4.08114e-07	1.43715e-06		-	-
CL2775.Contig2	336	2.9409	0	-	6.79256e-12	3.67229e-11		-	-
Unigene31143	269	2.9387	0	-	7.67566e-06	2.28975e-05		-	-
Unigene32303	286	2.9368	0	-	3.6858e-06	1.14764e-05		-	-
CL4823.Contig1	488	2.9361	0	-	5.5403e-10	2.58243e-09		-	-
Unigene33838	202	2.9351	0	-	0.00014436	0.000353845		-	-
Unigene30965	202	2.9351	0	-	0.00014436	0.000352612		-	-
Unigene30976	202	2.9351	0	-	0.00014436	0.000353935		-	-
Unigene31047	219	2.9329	0	-	6.9321e-05	0.000178787		-	-
Unigene19865	219	2.9329	0	-	6.9321e-05	0.000177909		7e-15	Arabidopsis thaliana Dol-P-Man:Man(7)GlcNAc(2)-PP-Dol alpha-1,6-mannosyltransferase
Unigene34808	219	2.9329	0	-	6.9321e-05	0.000179003		-	-
[truncated: 17,685 more rows]
