# Supplementary material for: Evidence that ERF transcriptional regulators serve as possible key molecules for natural variation in defense against herbivores in tall goldenrod
Source: Sci Rep. 2020 Mar 24;10:5352. doi: 10.1038/s41598-020-62142-4 (PMC7093551; doi:10.1038/s41598-020-62142-4)
Supplement: Supplementary file 3 — Supplemental Table 2. [file 41598_2020_62142_MOESM3_ESM.xlsx]

## Sheet: Sheet1
Supplemental Table 2. ERF genes expressed differently between S1 and S2 leaves at 30 min after mechanical damage.
geneID	Length (bp)	FPKM S1	FPKM S2	Folda	p-value	FDRb	E-valuec		Homology
Unigene32270	326	7.5778	0	-	1.13054e-16	8.2977e-16	1e-27		Arabidopsis thaliana ERF1B
Unigene34046	355	36	0	-	3.26176e-12	1.80257e-11	5e-11		Arabidopsis thaliana WRI1
Unigene9752	754	9.6325	1.3317	2.85464	2.3161e-26	2.5494e-25	7e-37		Arabidopsis thaliana ERF1B
Unigene32271	266	4.4578	0.6863	2.69942	4.35606e-05	0.000115658	2e-17		Arabidopsis thaliana ERF1B
Unigene12118	953	17.4196	3.0173	2.52938	3.2384e-51	6.48255e-50	3e-55		Arabidopsis thaliana ERF062
Unigene4716	1210	5.8799	1.5843	1.89195	2.55524e-16	1.83767e-15	1e-21		Arabidopsis thaliana ERF2
Unigene7472	703	6.6767	1.8179	1.87686	3.8919e-11	1.99313e-10	5e-10		Arabidopsis thaliana RAP2-7
Unigene5091	882	30.9776	9.884	1.64806	2.49036e-48	4.73457e-47	5e-38		Arabidopsis thaliana ERF109
Unigene14511	426	6.2629	2.0357	1.62131	7.38516e-06	2.21182e-05	6e-19		Arabidopsis thaliana ERF104
Unigene17242	582	15.9597	5.2543	1.60286	7.65054e-17	5.65707e-16	7e-39		Arabidopsis thaliana ERF008
Unigene18945	1678	24.6153	8.5681	1.52251	1.76523e-64	4.37813e-63	7e-27		Arabidopsis thaliana ERF118
Unigene2364	2913	246.528	90.4227	1.44699	0	0	1e-69		Arabidopsis thaliana RAP2-4
Unigene3640	575	9.28	3.7308	1.31464	5.42088e-08	2.09472e-07	4e-38		Arabidopsis thaliana ERF010
Unigene15795	841	4.2886	1.791	1.25974	1.57679e-05	4.49234e-05	1e-44		Arabidopsis thaliana ERF061
Unigene16405	726	7.1457	3.0805	1.21391	4.75154e-07	1.65508e-06	1e-36		Arabidopsis thaliana CRF2
CL35.Contig4	1832	1.726	0.7723	1.1602	0.000153437	0.000371751	9e-89		Arabidopsis thaliana RAP2-7
Unigene21198	867	184.294	88.4417	1.05921	3.42916e-139	1.81869e-137	2e-41		Arabidopsis thaliana ERF109
Unigene3607	748	15.9187	7.7494	1.03857	1.60104e-11	8.41363e-11	2e-38		Arabidopsis thaliana ERF038
Unigene8388	550	17.607	45.8082	-1.37946	2.66466e-34	3.7183e-33	1e-24		Arabidopsis thaliana ERF12
CL5458.Contig2	1075	1.6546	4.3307	-1.38812	1.50991e-07	5.59572e-07	2e-45		Arabidopsis thaliana RAP2-7
Unigene1438	903	20.2444	60.7046	-1.58428	9.12912e-89	3.1019e-87	2e-58		Arabidopsis thaliana ERF1A
Unigene12184	822	2.9452	9.717	-1.72215	7.09278e-16	4.99169e-15	2e-25		Arabidopsis thaliana ERF1
CL6874.Contig1	1334	47.8147	180.276	-1.91469	0	0	9e-77		Arabidopsis thaliana ERF2
Unigene14541	529	1.5878	6.0396	-1.92742	4.18974e-08	1.64373e-07	6e-25		Arabidopsis thaliana ERF106
Unigene17150	283	4.7138	18.5472	-1.97624	7.55068e-13	4.37773e-12	6e-13		Arabidopsis thaliana ERF027
Unigene10537	939	2.3678	10.0131	-2.08027	2.67566e-23	2.64625e-22	1e-40		Arabidopsis thaliana RAP2-3
Unigene21973	682	2.8978	13.0502	-2.17104	2.82674e-23	2.79374e-22	4e-40		Arabidopsis thaliana ERF008
CL2733.Contig3	887	1.7267	8.2331	-2.25342	3.38856e-20	2.9317e-19	2e-43		Arabidopsis thaliana ERF026
Unigene10406	726	3.4027	17.6031	-2.37108	2.6889e-36	3.94759e-35	1e-30		Arabidopsis thaliana ERF104
Unigene16795	874	2.9396	15.3011	-2.37994	4.51898e-38	6.93172e-37	4e-38		Arabidopsis thaliana ERF071
Unigene24257	517	1.4335	8.3869	-2.5486	2.84896e-14	1.81887e-13	3e-21		Arabidopsis thaliana ERF034
CL2733.Contig2	902	3.6152	21.2019	-2.55205	3.81248e-58	8.58532e-57	3e-41		Arabidopsis thaliana ERF025
Unigene15028	1028	1.2015	7.6366	-2.66809	6.14826e-26	6.68437e-25	2e-41		Arabidopsis thaliana ERF113
Unigene20070	357	0.692	4.7304	-2.77312	9.03918e-07	3.02839e-06	3e-34		Arabidopsis thaliana ERF5
Unigene23176	303	0.1631	2.8621	-4.13325	4.39866e-05	0.000116617	1e-15		Arabidopsis thaliana ERF107
Unigene11103	337	0.1466	2.5733	-4.13366	4.39866e-05	0.000116627	1e-33		Arabidopsis thaliana WIN1
Unigene17847	513	0.1926	3.7368	-4.27812	2.89748e-10	1.38654e-09	1e-36		Arabidopsis thaliana ERF025
Unigene24258	396	0.4991	14.1767	-4.82805	6.82754e-30	8.36934e-29	1e-22		Arabidopsis thaliana ERF034
Unigene24680	250	0	2.556	-	0.000109307	0.000273083	7e-23		Arabidopsis thaliana ERF003
Unigene24674	319	0	3.1477	-	1.5742e-07	5.80666e-07	3e-15		Arabidopsis thaliana ERF110
Unigene23379	311	0	3.9625	-	2.21098e-08	8.88581e-08	3e-06		Arabidopsis thaliana ERF003
CL2733.Contig1	597	0	4.7401	-	2.50628e-18	1.98825e-17	2e-35		Arabidopsis thaliana ERF026
FDR, False Discovery Rate; FPKM, Fragments Per Kilobase of exon per Million mapped fragments.
aFold change is log2(S1/S2), >log2=1 or <log2=-1.
bFDR exhibits at least 1E-3 or less.
cGenes whose E-values exhibite at least 1E-5 or less, with the BLAST searches.
