# Supplementary material for: Evidence that ERF transcriptional regulators serve as possible key molecules for natural variation in defense against herbivores in tall goldenrod
Source: Sci Rep. 2020 Mar 24;10:5352. doi: 10.1038/s41598-020-62142-4 (PMC7093551; doi:10.1038/s41598-020-62142-4)
Supplement: Supplementary file 4 — Supplemental Table 3. [file 41598_2020_62142_MOESM4_ESM.xlsx]

## Sheet: Table S3
Supplemental Table 3. Putative genes, involved in terpenoid biosynthesis, expressed differently between S1 and S2 leaves at 30 min after mechanical damage.
Gene ID	Length (bp)	S1 FPKM	S2 FPKM	Folda	P-value	FDRb	E-valuec		Homology
CL4932.Contig5_All	350	15.9515	0	-	9.606e-37	1.42408e-35	1e-35		Artemisia annua beta-caryophyllene synthase
Unigene1147_All	584	4.7377	0	-	1.38607e-18	1.11419e-17	5e-29		Medicago truncatula tricyclene synthase TPS4
Unigene34814	374	3.0384	0	-	4.5189e-08	1.766e-07	1e-44		Artemisia annua (E)-beta-farnesene synthase
CL6090.Contig2	1132	0.611	0	-	3.32876e-05	9.01771e-05	3e-125		Solanum lycopersicum farnesyltransferase/geranylgeranyltransferase type-1 subunit alpha
Unigene33617_All	1150	19.3333	0.0397	8.92773	9.8144e-142	5.28314e-140	2e-142		Arabidopsis thaliana ent-copalyl diphosphate synthase
CL3807.Contig1	286	3.8006	0.1596	4.57369	1.21919e-06	4.02553e-06	3e-43		Parthenium argentatum farnesyl pyrophosphate synthase 1
Unigene15142_All	1195	8.5171	29.1805	-1.77657	7.3826e-67	1.91186e-65	9e-113		Arabidopsis thaliana heterodimeric geranylgeranyl pyrophosphate synthase large subunit 1
Unigene1000	698	1.2033	4.185	-1.79823	5.78144e-07	1.9988e-06	2e-82		Pisum sativum Protein farnesyltransferase subunit beta
CL1067.Contig1_All	2143	3.8502	17.1451	-2.15479	2.75342e-90	9.47318e-89	1e-138		Populus tremuloides isoprene synthase
CL4146.Contig2_All	1786	2.3237	15.0522	-2.69548	5.01872e-86	1.63474e-84	1e-144		Ocimum basilicum geraniol synthase
CL735.Contig4_All	956	14.2124	116.731	-3.03797	0	0	2e-80		Arabidopsis thaliana cytochrome P450 82G1
CL4129.Contig1_All	1042	0.6164	5.5629	-3.1739	5.4281e-23	5.30907e-22	2e-64		Medicago truncatula tricyclene synthase TPS4
Unigene10271_All	646	0.7648	8.1252	-3.40925	3.01478e-22	2.84977e-21	2e-52		Oryza sativa subsp. japonica momilactone A synthase
CL735.Contig2_All	755	9.4888	151.073	-3.99287	0	0	8e-82		Arabidopsis thaliana cytochrome P450 82G1
Unigene22753_All	373	0.1325	5.2617	-5.31146	1.38994e-11	7.35813e-11	5e-33		Artemisia annua R-linalool synthase QH5
CL4897.Contig2_All	874	0.1131	8.3556	-6.20707	1.09845e-42	1.87726e-41	4e-113		Artemisia annua R-linalool synthase QH5
Unigene16660_All	1181	0.2928	21.6424	-6.2078	1.68135e-146	9.32134e-145	3e-63		Cichorium intybus germacrene A synthase short form
CL6345.Contig1_All	396	0	2.8815	-	8.1828e-08	3.11527e-07	1e-39		Artemisia annua (-)-beta-pinene synthase
CL1134.Contig2_All	376	0	3.8844	-	8.39056e-10	3.85874e-09	2e-51		Artemisia annua R-linalool synthase QH1
Unigene25550	520	0	6.3197	-	3.60944e-21	3.26172e-20	7e-74		Artemisia annua farnesyl pyrophosphate synthase
FDR, False Discovery Rate; FPKM, Fragments Per Kilobase of exon per Million mapped fragments.
aFold change is log2(S1/S2), >log2=1 or <log2=-1.
bFDR exhibits at least 1E-3 or less.
cGenes whose E-values exhibite at least 1E-5 or less, with the BLAST searches.
