# Supplementary material for: Evidence that ERF transcriptional regulators serve as possible key molecules for natural variation in defense against herbivores in tall goldenrod
Source: Sci Rep. 2020 Mar 24;10:5352. doi: 10.1038/s41598-020-62142-4 (PMC7093551; doi:10.1038/s41598-020-62142-4)
Supplement: Supplementary file 5 — Supplemental Table 4. [file 41598_2020_62142_MOESM5_ESM.xlsx]

## Sheet: Sheet1
Supplemental Table 4. Primers used for this study.
Purpose	Gene	Name	Sequence (5’ to 3’)	Remarks
AFLP		EcoR I-A preselect	GACTGCGTACCAATTCA
		Mse I -C preselect	GATGAGTCCTGAGTAAC
		EcoR 1-ACA select	GACTGCGTACCAATTCACA
		EcoR 1-AGT select	GACTGCGTACCAATTCAGT
		Mse 1-CTC select	GATGAGTCCTGAGTAACTC
		Mse 1-CTA select	GATGAGTCCTGAGTAACTA
qPCR	SaERF1	qPCR-ERF1-F	AACGCCTCTAAATTGGGTCA
		qPCR-ERF1-R	CACGAATTCCCTTCCTTTCA
		qPCR-ERF3-F	CAATCAAACCACCATGGGTA
		qPCR-ERF3-R	CAATCAAACCACCATGGGTA
		qPCR-ERF4-F	TGCTGCATCTTCTGCTGTCT
		qPCR-ERF4-R	CCACAATGGGACAAAGTCAA
		qPCR-ERF5-F	TGGTGAATTGGGAGGGTAAA
		qPCR-ERF5-R	TGGACCGCAAAAACAAGTTA
	SaERF2	qPCR-ERF6-F	GGCATACCAAATACCGCATC
		qPCR-ERF6-R	AAATGGCTGCTGCTGCTTAC
	Histone	qPCR-Histone-F	TGTGCTACCTGGTGAATTGG
		qPCR-Histone-R	TCAACACCCACAAACACACA
3'RACE	SaERF1	3'RACE-1stPCR-ERF1-F	CCAGCCAATCACCTGAATCT
		3'RACE-1stPCR-ERF1-R	GCGAGCACAGAATTAATACGACT
		3'RACE-2ndPCR-ERF1-F	CACGAATTCCCTTCCTTTCA
		3'RACE-2ndPCR-ERF1-R	CGCGGATCCGAATTAATACGACTCACTATAGG
Inverse PCR	SaERF1	1st iPCR-ERF1-F	TGAGAGGTTCTTCCGCGATA
		1st iPCR-ERF1-R	ATTCACAGACCCTTGCAAAC
		2nd iPCR-ERF1-F	CGGATGAAGGGTGGTACTGGT
		2nd iPCR-ERF1-R	CAAGCGGTACCCATCAAAAA
	SaERF2	1st iPCR-ERF2-F	CGATGTAGCTGCATTGGCAC
		1st iPCR-ERF2-R	CCATTTCGGGTGTTGGATAC
		2nd iPCR-ERF2-F	GACAAGTATGGACATCTGTCTTAC
		2nd iPCR-ERF2-R	GCGGGTTGTTAAGGTCATCT
Gateway cloning for	SaERF1	1stGW-ERF1-F	CCACCCACCACCACCAATGGATTTATCTATTTCCAG	Underline: S1-linker sequences
pMDC32 and p35SΩ-GW- NOST		1stGW-ERF1-R	TCCAGCACTAGCTCCAGATTAACTCTTGTTATCTATCG	Underline: T1-linker sequences
	SaERF2	1stGW-ERF2-F	CCACCCACCACCACCAATGGATTTATCTATTTCCAG	Underline: S1-linker sequences
		1stGW-ERF2-R	TCCAGCACTAGCTCCAGATCAATAGTCCCATAGATTTC	Underline: T1-linker sequences
	-	2ndGW-F	GGGGACAAGTTTGTACAAAAAAGCAGGCTTCCACCCACCACCAATG	Underline: S1-linker sequences
		2ndGW-R	GGGGACCACTTTGTACAAGAAAGCTGGGTCTCCAGCACTAGCTCCAGA	Underline: T1-linker sequences
Mutagenesis	SaERF2	ERF2-D15-P20-F	CTCAAGATAACAACCCGCCGCCTATT	Mutagenesis deletion of SaERF2 from D15 to P20
		ERF2-D15-P20-R	CCAACAATAGAACTCTTCGTCTCCT
Promote fragment cloning	SaERF1	ERF1pro-F	CACAACTAAACGCAGCCCTA
		ERF1pro-R	CTTCTATCGGCTCTTCACCG
F, forward primer; R, reverse primer.
